# Supplementary material for: Identification of Adverse Drug Event–Related Japanese Articles: Natural Language Processing Analysis
Source: JMIR Med Inform. 2020 Nov 27;8(11):e22661. doi: 10.2196/22661 (PMC7732716; doi:10.2196/22661)
Supplement: Multimedia Appendix 1 [file medinform_v8i11e22661_app1.xlsx]

## Sheet: Sheet1
Drug	Frequency
Hydrocortisone	409
Methotrexate	294
Nalidixic acid	261
Calcium preparation	225
Cardiotonic	198
Sulfonylurea receptor agonist	175
Peramivir hydrate	145
Colistin sodium methanesulfonate	142
Sulfamethoxazole/trimethoprim	139
Voriconazole	111
Cetuximab	94
Citalopram oxalate	92
Ethambutol hydrochloride	89
Insulin	80
Axitinib	76
Prednisolone	72
Linezolid	70
Metronidazole	65
Betamipron	63
Fluconazole	59
Everolimus	59
Bevacizumab	57
Heparin anticoagulant	57
Paclitaxel	55
Glucose	54
Holinate Calcium	50
Opioid analgesics	48
Moxifloxacin hydrochloride	48
Trastuzumab(Genetical Recombination)	45
Imatinib mesilate	44
other	3859
average	14.6
