# Supplementary material for: Identification of Adverse Drug Event–Related Japanese Articles: Natural Language Processing Analysis
Source: JMIR Med Inform. 2020 Nov 27;8(11):e22661. doi: 10.2196/22661 (PMC7732716; doi:10.2196/22661)
Supplement: Multimedia Appendix 2 [file medinform_v8i11e22661_app2.xlsx]

## Sheet: doc_contribution
feature	coefficient
Ｇ	0.508527
MEDICINE	0.449324
ため	0.33083
中止	0.296946
開始	0.287531
[メトトレキサート]	0.276074
月	0.245213
関節	0.244893
ｒ	0.243531
治療	0.231997
後	0.23027
ＭＴＸ	0.230001
Ｈ	0.22555
投与	0.215378
内服	0.214287
接種	0.20374
化学	0.200849
肺炎	0.193727
により	0.188281
療法	0.18634
所見	0.185085
リンパ	0.181808
リウマチ	0.180986
球	0.173053
副作用	0.170316
術後	0.169869
日	0.16439
死亡	0.163031
免疫	0.161928
副腎	0.160277
目	0.152195
造影	0.148652
耐性	0.146899
ｓ	0.145213
疹	0.144093
肉芽	0.143123
血球	0.141585
Ａ	0.141235
[関節リウマチ]	0.138483
Φ	0.136565
症状	0.126741
Ｏ	0.126459
プレガバリン	0.125779
間	0.124473
[橋本病]	0.124355
痛	0.124268
年	0.124055
橋本	0.123002
て	0.122425
腎	0.118813
[プレドニゾロン]	0.117916
法	0.117683
図	0.116931
転移	0.114248
質	0.113689
]	0.112934
[-1]	0.111818
併用	0.1081
長期	0.108013
検査	0.107614
メトトレキサート	0.106969
[疼痛]	0.104449
学会	0.104289
慢性	0.104246
肝	0.103372
ｅ	0.103069
ＣＭＶ	0.101639
異常	0.101299
薬局	0.10086
ず	0.100288
菌	0.0997285
摘出	0.0988399
Ｒ	0.0983188
痛み	0.0975387
高	0.095867
中	0.0957461
回	0.0956549
に対して	0.0938123
Ｋ	0.0932918
終了	0.0926847
クリプトコッカス	0.0917069
心	0.0916867
ブロック	0.0916724
」	0.0902927
薬	0.0900813
潰瘍	0.0900017
出現	0.08907
日本	0.0890424
アゾール	0.0889926
化	0.0888698
真	0.0868819
硬	0.086462
Ｉ	0.086183
メトロニダゾール	0.0861222
透析	0.0856743
ｗ	0.0854106
効果	0.0852667
ＰＮＢ	0.0848631
乳幼児	0.0846886
なり	0.0845473
炎症	0.083625
演題	0.0834993
つ	0.0829305
縮小	0.0824479
乳癌	0.0821447
[子宮内膜間質肉腫]	0.0809436
継続	0.0808825
集会	0.0806132
学術	0.0806132
μ	0.0805926
科	0.0801598
単	0.0799298
変更	0.0797377
液	0.0791626
退院	0.079016
週間	0.0789381
髄	0.0786101
乾癬	0.0781873
偽	0.0773121
確認	0.0771037
おり	0.0769533
膿	0.0769142
[リンパ節腫大]	0.0766806
ＶＲＣＺ	0.0761505
いる	0.0756804
こと	0.0752856
麻酔	0.0747058
ＣＴ	0.0737257
者	0.0735039
感受性	0.0733305
細管	0.07276
ヶ月	0.0726005
会場	0.072453
胆	0.0713687
[発疹]	0.0712564
支部	0.0707895
られ	0.0707106
など	0.0702664
[肺炎]	0.07002
増量	0.0696308
契機	0.0693515
因果	0.0692044
はじめ	0.0691431
Ｘ	0.0690857
放射線	0.0679859
事例	0.0679722
COMP	0.0678846
に対し	0.0677324
脳幹	0.0677199
エピネフリン	0.0676194
軟骨	0.0675708
名	0.0666666
室	0.0665324
ｍ	0.06622
不全	0.0661387
ポスター	0.0659642
悪性	0.0658793
誘発	0.0656229
麻痺	0.0655981
急性	0.0655004
エコー	0.0648513
排	0.0646254
心不全	0.0640617
家系	0.0639566
紹介	0.0638435
自然	0.0636295
リウマトレックス	0.0635553
冠動脈	0.0633884
晃	0.0627208
十	0.062599
職種	0.0621474
伝染	0.0621011
葉	0.0618282
四肢	0.0617982
核	0.0617743
疑い	0.0615962
鎮静	0.0614671
兵庫医科大学	0.061209
ミノサイクリン	0.0611575
虫	0.0608795
■	0.0608686
その後	0.060734
併発	0.0607147
胃	0.0606246
[メトロニダゾール]	0.0605994
再燃	0.0602652
考え	0.0602216
関係	0.0600215
オ	0.0594032
同年	0.0592017
著	0.0589478
[肝障害]	0.0589201
大動脈	0.0587791
脳炎	0.0585468
破裂	0.0583509
低下	0.0580345
呈し	0.0579586
もの	0.0577929
軽度	0.0577027
ＥＢＥＲ	0.0575672
炎	0.0573542
腸	0.0571096
ＵＣ	0.0564732
早期	0.0564615
惹起	0.0561104
臨床	0.0560774
治癒	0.0559199
注	0.0557211
訴え	0.0556731
持続	0.0553568
同様	0.0552383
肝胆	0.0552328
びらん	0.0550849
[脳炎]	0.0548807
だっ	0.0548416
一つ	0.0547837
林	0.0544482
頭頂	0.0542159
標本	0.053464
ＥＦ	0.0533252
低	0.0530647
橋	0.0528906
リング	0.0527022
苦慮	0.052661
ワクチン	0.0523128
末梢	0.0521323
亜	0.0520673
下	0.0519396
振	0.0518471
ｇ	0.0516792
瘤	0.0516491
市民	0.051637
医学	0.0513568
傾向	0.0508585
突然	0.0508219
[ミノサイクリン塩酸塩	0.0507685
[膿瘍]	0.0507119
等	0.0506811
疹痛	0.0506653
所	0.0505823
生後	0.0504003
Ｂ	0.0503895
[直腸癌]	0.0501221
病巣	0.0500922
貧	0.0500655
[大動脈弁閉鎖不全症]	0.0498794
左手	0.0498318
結	0.0497471
びまん	0.0496086
Ｃｙｐ	0.0495522
なっ	0.049548
戦	0.0493948
腹部	0.049373
咽	0.0487436
事象	0.0486656
[免疫不全]	0.0486435
腹膜	0.0485482
倦怠	0.0484143
[振戦]	0.0483439
膵炎	0.048334
回復	0.0482951
高周波	0.0481657
遮断	0.0478738
場合	0.0478554
直人	0.047719
脾腫	0.0476035
Ｔ	0.0473162
同時に	0.0471385
関連	0.0469612
[めまい]	0.0468
続き	0.0467804
子宮	0.0467417
局	0.0467416
◎	0.0467299
刺激	0.0466532
Ｃ	0.0466227
得	0.0463415
鏡	0.0462975
芽	0.0462643
コース	0.0460743
でき	0.0459591
陰影	0.0456909
変化	0.0455274
ミオクローヌス	0.0454313
欝	0.0451958
宗	0.0451236
剖検	0.0450682
[スニチニブ]	0.0448623
上	0.0445495
以下	0.0442446
包	0.0440767
軽快	0.044017
三	0.0439774
大腸	0.0439023
崩壊	0.0436255
眼科	0.0435407
汎	0.0434882
これ	0.0432351
認める	0.0431303
心筋	0.0430646
塩酸	0.0428517
関東甲信越	0.0428339
以外	0.042772
[汎血球減少症]	0.0423211
遊走	0.0422351
リンパ腫	0.0422238
苦	0.0421779
連絡	0.0420821
今回	0.0420569
貧血	0.0418045
舌	0.041755
経	0.04173
結腸	0.0416597
針生	0.0415113
実施	0.0414521
石井	0.0413897
大きな	0.0411937
有害	0.0411783
か	0.0411096
口腔	0.0409955
計	0.0409276
鈴木	0.0408973
脊椎	0.0408681
脈	0.0408185
[サイトメガロウイルス感染症]	0.0407794
類似	0.0407587
慧	0.0407109
小川	0.0406552
[急性肺クリプトコッカス症]	0.0404439
贅	0.0403823
毒性	0.0403455
神経症	0.04029
確立	0.0402232
気分	0.0401936
信号	0.0401505
動脈	0.04012
帯状	0.0401117
右手	0.0399989
膵	0.0399749
嚥下	0.0399006
創部	0.0398587
総	0.0397753
べき	0.0397493
起こし	0.0397179
タイプ	0.0397139
方針	0.0397048
優位	0.0396254
ボリコナゾール	0.0395008
土	0.0394954
[沈降B型肝炎ワクチン	0.0393586
プレドニゾロン	0.0393584
結語	0.0393537
[機能的幽門狭窄術後幽門狭窄]	0.0393116
鳥取	0.0392888
有効	0.0392169
鞘	0.0390383
巣	0.0389887
パルス	0.0388853
痙攣	0.0388521
赤十字	0.0388106
誤	0.0387669
美奈子	0.0387475
機能	0.0387107
、	0.0386944
その	0.0386763
頻	0.0386427
壊死	0.0384825
睡眠	0.0384763
[メソトレキセート関連リンパ増殖性疾患]	0.038463
重症	0.0383795
脳神経	0.0383202
急死	0.0383038
ｑ	0.0381981
呈する	0.0381423
ふらつき	0.0381269
・	0.0380909
ｚ	0.0379425
アシドーシス	0.037827
たこ	0.0378187
塩	0.0376579
ｍｍＨｇ	0.0375918
ＧＣ	0.037498
ＦＥＣ	0.0374956
キーワード	0.0373836
地域	0.0372657
史	0.0372441
カテーテル	0.0371842
[悪心]	0.0371647
及び	0.0371129
管理	0.0370711
際	0.0370565
万	0.0370176
高田	0.0369623
抽出	0.0368113
製剤	0.0367359
[舌咽神経痛]	0.0367022
じ	0.0366888
器	0.0365121
[悪性腫瘍]	0.0364682
月頃	0.0363039
分類	0.0362928
[腹膜播種]	0.0362902
疾患	0.0362723
種	0.0362578
日本内科学会	0.0362561
若年	0.0362159
肝炎	0.0360837
脳症	0.0360666
影響	0.0358144
局面	0.0357777
に関して	0.0356891
心室	0.0356433
寄生虫	0.0355237
ＭＲＩ	0.0354868
[子宮筋腫]	0.0353654
[副腎腫瘍]	0.0353448
[呼吸促迫呼吸困難]	0.0353225
選択	0.0351388
拮抗	0.03513
[脳症]	0.0350645
病因	0.0350555
骨髄	0.0348946
約	0.0348138
サイズ	0.0348034
抑制	0.0346726
[痙攣]	0.0346595
心電図	0.0345164
皮下	0.034485
行い	0.0344204
[心不全]	0.0344108
ｋｇ	0.0343481
塩基	0.0343133
同日	0.0342557
筋炎	0.0342475
ダイマー	0.0341072
ｇｋｇｈ	0.0339452
[Ｓ状結腸癌]	0.033778
エストロゲン	0.0337301
左側	0.0337274
[倦怠感]	0.0337212
[乾癬性関節炎]	0.0336626
膀胱	0.0336325
デクスメデトミジン	0.0335803
成人	0.0335459
こ	0.0334755
として	0.0334451
採卵	0.0334362
変性	0.0333892
[褐色細胞腫]	0.0333173
[転移性肝腫瘍]	0.0330452
処方	0.032988
弓	0.0328683
抜歯	0.0328641
真皮	0.0328469
大阪	0.0328398
増大	0.0327608
坂井	0.0326459
国際	0.0325505
補	0.0325101
左右	0.0325016
消	0.0324556
労作	0.0324435
採血	0.0324393
否定	0.0323357
[デクスメデトミジン]	0.0323335
食	0.03232
影	0.0322203
母	0.0321833
裕	0.0321403
ウイルス	0.0320834
視	0.0317585
退	0.0317469
天理	0.0317338
[皮膚潰瘍]	0.0317252
感冒	0.0316861
亮	0.0316645
まで	0.0316519
乳腺	0.0316044
難	0.0316036
号	0.0316013
霧	0.0315903
連携	0.0315658
[特発性器質化肺炎]	0.0315497
安定	0.0314586
近畿	0.0314533
Ｇｒａｄｅ	0.031409
神経	0.031375
われわれ	0.0313508
ぺ	0.0313338
腹腔	0.0313124
右	0.0313049
抗癌剤	0.0312476
スニチニブ	0.0312424
留意	0.0312167
[抗核抗体陽性]	0.0312087
長谷川	0.031143
医師	0.0311404
抗原	0.0310933
最終	0.0310864
働	0.0310382
[悪性貧血]	0.0310261
または	0.0309901
←	0.0309799
病棟	0.0309525
ＧＭ	0.0309031
蓼	0.0308516
[感冒]	0.03073
不振	0.0306637
協	0.0306459
数珠	0.0306012
筋腫	0.0305681
一旦	0.0305186
稔	0.0303537
「	0.030292
[たこつぼ型心筋症]	0.03021
ｍｇｍ	0.0301601
しれ	0.0301481
清明	0.0301206
クリニック	0.0301146
閉塞	0.030111
源	0.0299887
かも	0.0299741
以内	0.0299199
番号	0.0299177
タイトル	0.0299177
ＮＲＳ	0.0298265
大谷	0.0297951
明細	0.0297548
株	0.0297144
材料	0.029714
[Ｂ細胞性移植後リンパ増殖性疾患Ｔ細胞性移植後リンパ増殖性疾患移植後リンパ増殖性疾患キャッスルマン病メソトレキセート関連リンパ増殖性疾患リンパ腫様肉芽腫症]	0.0296543
かかわら	0.0296504
サブ	0.0296119
[多腺性自己免疫症候群０型多腺性自己免疫症候群０型]	0.0295963
Ｕ	0.0295793
伸二	0.0295606
局所	0.0295579
膿瘍	0.0295178
連	0.0295155
除去	0.0293991
発症	0.029295
ｍｇ	0.0292809
幸	0.0292681
褐色	0.0292203
番目	0.0291838
篤	0.0291338
心筋梗塞	0.0291127
ベーチェット	0.0290752
ある	0.0290493
吸引	0.0290194
ＰＣＰＳ	0.0290117
舌根	0.028962
経験	0.0289475
腰部	0.0289029
町	0.0288968
変異	0.0288832
山	0.0288502
提示	0.0288113
∴	0.0287373
辺	0.0287173
ａｄｄ	0.0287031
阻害	0.0286893
症例	0.0286111
ＬＤ	0.0285859
進	0.0285314
器質	0.0284801
希釈	0.0283401
配列	0.0283243
減少	0.0282957
女性	0.0282086
直後	0.0281975
[イトラコナゾール	0.0281104
菌糸	0.0280684
高熱	0.0280639
羅	0.028006
[非器質性過眠症]	0.0279807
拍	0.0279788
限り	0.0279774
当日	0.0279625
[メタネフリン]	0.0279071
両方	0.0279046
リス	0.0278903
テリア	0.0278903
離脱	0.027847
洞	0.0278178
アミノ酸	0.0278051
<	0.0277917
岩井	0.0277811
さまざま	0.0277571
補充	0.0277493
集中	0.0277187
名古屋市立大学	0.0277158
久	0.0276598
厚生	0.0275893
[顔面神経麻痺]	0.0275707
[毛包炎]	0.0275588
完全	0.027543
ｍｇｄａｙ	0.0274803
発作	0.0274697
腹水	0.0274323
翔	0.0273628
穿孔	0.0272589
望月	0.0272412
Ｐｅｌｇｅｒ	0.0272055
[ショック]	0.0271799
中心	0.0271573
[アモキシシリン水和物]	0.0271501
収縮	0.0270584
ｔｈｅ	0.0270208
リスク	0.0269971
不整脈	0.0269796
要する	0.0269714
ＰＳ	0.0269047
節	0.0268965
点滴	0.0268671
両者	0.0267855
頭骨	0.0267234
[肺部異常陰影]	0.0266395
恵	0.0266058
”	0.0265871
膜	0.0265758
適宜	0.0264959
[腎障害]	0.0264702
いずれ	0.0264538
ユ	0.0263993
問わ	0.0263607
切断	0.0263478
鷲	0.0263077
[不正性器出血]	0.0262958
不正	0.0262958
〈	0.0262921
リドカイン	0.026199
非特異	0.0260848
[脂質異常症]	0.0260469
[潰瘍性大腸炎]	0.0259989
反復	0.0259796
形態	0.0259681
[薬物過敏症]	0.0259314
結石	0.02593
できる	0.025925
肺浸潤	0.0259155
[ミカファンギン]	0.0258861
式	0.0258518
量	0.0258179
ＵＦＴＬＶ	0.0257319
横筋	0.0256723
…	0.0256612
自	0.025641
起こり	0.0255709
眠気	0.0255556
威	0.0255355
常	0.0255128
慎重	0.0254713
解熱	0.0254654
小倉	0.025431
推奨	0.0253643
設	0.0253323
単独	0.0253224
岐阜	0.0253206
巻	0.0253077
起	0.0252881
期間	0.0252395
ニボルマブ	0.0251868
す	0.0251223
[脾腫]	0.0250849
多	0.0250821
亮太	0.0250625
階	0.0250152
[びまん性大細胞型Ｂ細胞性リンパ腫]	0.0249909
若干	0.0249895
國	0.0249581
チューブ	0.0249508
サイトメガロウイルス	0.0249248
ＣＰＦＧ	0.0248769
推進	0.024848
頼	0.0248088
ｄ	0.0247932
それぞれ	0.0247741
中野	0.0247542
>	0.0247018
代替	0.0246968
[栄養失調]	0.0246877
展	0.0246165
一部	0.024585
[ミオクローヌス]	0.024574
Ｃｏｒｙｎｅｂａｃｔｅｒｉｕｍ	0.0245721
[胃穿孔]	0.0245657
置換	0.0244901
Ａｆｕｍｉｇａｔｕｓ	0.0244211
[発赤]	0.0244202
中等	0.0244063
翌日	0.0243333
Ｍ	0.0243157
ライン	0.0243131
弁	0.0242995
サポート	0.024289
[播種性血管内凝固]	0.0242879
通常	0.0242709
[硬結]	0.0242005
良	0.0241813
用量	0.0241707
胞癌	0.0241596
気付か	0.0241486
森	0.0241316
由来	0.0240876
脱力	0.0240794
ガイド	0.0240608
財団	0.0240495
ＴＮＦ	0.0240222
[転移性腎腫瘍]	0.0239623
困難	0.0239572
薬物	0.0239302
大学院	0.0239261
ぼ	0.0238905
最大	0.02389
新潟	0.023889
潜在	0.0238631
ＭＴＸＬＰＤ	0.0238561
徐	0.0237713
度目	0.0237621
来たし	0.0237441
岡山大学	0.0237121
妹	0.0236722
甲状腺	0.0236538
大脳	0.0236446
設術	0.0236432
生活	0.0236364
点眼	0.0236079
細胞腫	0.0235833
大森	0.0235769
ＦＤＧＰＥＴ	0.0235176
医薬品	0.023497
蕊	0.0234968
[食欲不振]	0.0234838
生ずる	0.0233534
ＦＵ	0.0232885
平田	0.0232582
新谷	0.0232479
手帳	0.0232445
前後	0.0232366
カルバマゼピン	0.0231999
[クロストリジウム・ディフィシル腸炎]	0.0231913
雑誌	0.0231657
事故	0.0231188
服薬	0.023114
し	0.0230827
投薬	0.0230628
梁	0.0229642
[腎破裂]	0.0229403
遅	0.0229339
度	0.0228842
触	0.0228831
非常	0.0228342
[サラゾスルファピリジン]	0.0228264
口内	0.0228092
[口内炎]	0.0228092
様々	0.0227945
㎎	0.0227667
フェリチン	0.0226978
大会	0.0226828
寄与	0.0226478
[好酸球増加症]	0.0226398
コントロール	0.0226302
被	0.0226133
°	0.0226041
前回	0.0225563
姉	0.0225396
再検	0.022531
ＢＣＧ	0.0224472
[クリプトコッカス性髄膜炎]	0.0224377
問題	0.0224353
パニック	0.022426
腹膜炎	0.0223061
[膠原病]	0.0222857
[真菌症]	0.0222774
[感染性心内膜炎]	0.0222228
共同	0.0221291
[薬疹]	0.0221174
[脳動脈瘤]	0.0219792
[皮下結節]	0.0219676
による	0.0219357
程度	0.0218943
ｍｇｄｌ	0.0218179
よ	0.0218162
良行	0.021811
続け	0.0217858
降圧	0.0217375
卿	0.021725
可溶性	0.0217243
漱	0.0217059
久保田	0.0216635
追加	0.0216403
ヘ	0.0215676
考察	0.0215546
高岡	0.0215477
ｐｇｍｌ	0.0215432
とり	0.0215406
資	0.02154
増殖	0.0215361
全員	0.0215341
かつ	0.0215229
典	0.0214959
大澤	0.0214891
念頭	0.021463
[間質性肺炎]	0.021456
軽い	0.0214405
解剖	0.0214285
広く	0.0214145
縁	0.0214042
一生	0.0213892
対処	0.021362
演者	0.0213425
カリウム	0.0213333
長時間	0.0213324
ＦＬＣＺ	0.0213231
紀子	0.0213179
[息切れ]	0.0212785
ホテル	0.0212769
ＩＴＳ	0.0212463
ｉｎ	0.0212439
田村	0.0212412
浩樹	0.0212412
本家	0.0212175
田尻	0.0211758
息切れ	0.0211488
堀	0.0211444
[肝機能検査異常]	0.0211432
しばしば	0.0211173
規	0.0211026
〆	0.0210414
経過	0.0210354
被害	0.0210293
秀典	0.0210279
[便潜血]	0.0210141
下垂	0.0209258
岐阜大学	0.0209246
移行	0.020897
池田	0.0208727
鵠	0.0208682
培地	0.0208568
示さ	0.0208453
[発熱性好中球減少症]	0.0208296
至り	0.0208293
技術	0.0208127
樹	0.0207996
総合医療センター	0.0207215
章	0.0207202
野菜	0.020694
手足	0.0206651
資料	0.0206514
大西	0.0206453
比較的	0.0205903
低位	0.0205834
つつ	0.0205333
コー	0.0205307
不快	0.0205238
㎞	0.0204974
直ちに	0.0204933
麻衣子	0.0204113
大石	0.0203465
胞子	0.020344
年度	0.0203308
副	0.0203253
文子	0.020323
違和感	0.0202861
初発	0.0202421
[糖尿病性腎症]	0.0202375
清	0.0201922
分離	0.0201875
ＷＢＣ	0.0201843
[徐脈]	0.0201693
モニタリング	0.020145
基幹	0.0201277
自壊	0.0201154
パターン	0.0201051
[不整脈]	0.0200819
思	0.020056
ケア	0.0200159
寛	0.0200155
ｓｅｇ	0.0199892
川崎病	0.0199802
[川崎病]	0.0199802
除	0.0199777
腹	0.0199423
ド	0.0199393
妻	0.0198933
リハビリ	0.0198852
薬学	0.0198809
ＭＮＺ	0.019874
満たし	0.0198677
[硝子体混濁]	0.01985
前腕	0.0198248
心肺	0.0198054
判別	0.0197882
血行	0.0197812
悦朗	0.0197796
多数	0.0197775
[転移性腫瘍]	0.0197632
踏まえ	0.0197498
工	0.0196812
胸壁	0.0196754
くも膜	0.0196662
[白血病]	0.0196592
ケース	0.0196144
●	0.0195808
カンジダ	0.0195646
過敏	0.0195564
極量	0.0195036
標準	0.0194981
村	0.0194428
[インフリキシマブ]	0.0194394
§	0.0194171
坪井	0.0194134
[肝脾腫]	0.0194092
[歩行困難]	0.0194009
重要	0.0193707
担当	0.0193445
指標	0.0193334
残存	0.0193081
留置	0.0192869
ＩＴＣＺ	0.0192857
真美	0.0192627
同じ	0.0192355
痂	0.0192346
[日和見感染]	0.0191981
丁	0.019178
判定	0.019176
ｙ	0.0191734
繋	0.0191619
志水	0.0191438
新しい	0.0191039
[慢性腎臓病]	0.0190876
[慢性肉芽腫症]	0.0190804
ロタウイルス	0.0190668
郭	0.0190387
介護	0.0190187
少なくとも	0.0190134
プロ	0.0190059
行	0.0190055
通院	0.0190011
肩	0.0189633
大きく	0.018929
[白質脳症]	0.0189012
白血球	0.0188946
用	0.0188904
静	0.0188827
全般	0.0188807
骨盤	0.0188461
潜	0.0188176
希望	0.0188105
痕	0.0188063
江	0.0188056
膨大	0.0188027
[浮腫]	0.0187907
佑	0.0187873
食道	0.0186998
痺れ	0.0186658
[呼吸困難呼吸困難発作呼吸促迫]	0.0186352
敦司	0.0186053
判断	0.0185897
委員	0.0185779
的確	0.0185297
環状	0.0185283
奏効	0.0185253
神戸大学	0.018498
心臓	0.0184879
直前	0.0184878
蛋白	0.0184878
康宏	0.0184022
ＥＯＢＭＲＩ	0.0183973
管内	0.0183469
座	0.0183196
ＬＺＤ	0.0182948
殻	0.0182805
下腹	0.0182766
過多	0.0182654
救済	0.0182632
抜去	0.0182613
主体	0.0182551
[ベーチェット病]	0.0182367
各々	0.0182308
ＳＩＤＳ	0.0182173
国	0.0182107
適正	0.0181735
晶子	0.0181675
[ＢＣＧ副反応]	0.0181064
ＭＩＥ	0.0181056
匡	0.0180969
崇	0.0180787
疑っ	0.0180743
門脇	0.0180688
[皮膚膿瘍]	0.0180672
親	0.0180571
亜美	0.0180525
下肢	0.0180279
価	0.0180032
起こす	0.0180021
[くも膜下出血]	0.0179997
ｍｅｔｈｏｔｒｅｘａｔｅＭＴＸ	0.0179714
[乳癌]	0.0179502
範	0.0179451
更に	0.0179251
予定	0.017909
しか	0.0179088
[肺血栓塞栓症]	0.0178896
更年期	0.0178641
概況	0.0178554
〇	0.0178511
栓	0.0178505
∈	0.0178291
可及的	0.0178218
幸久	0.0178092
磐	0.0178011
除い	0.0177967
画像	0.0177904
智之	0.0177434
おら	0.0177301
湿性	0.0177184
[蛋白漏出性胃腸症]	0.0177089
[門脈ガス血症]	0.0177015
記念	0.0176983
[Ｂ型肝炎]	0.0176573
[脾腫瘍]	0.0176501
グルカゴン	0.0176381
療薬	0.0176155
徴候	0.0176102
メチルプレドニゾロン	0.0175971
座長	0.0175959
すぐ	0.0175628
新	0.0174994
嗜好	0.017446
[ウイルス感染症]	0.0174252
いき	0.0174202
にわたって	0.0174094
膵内	0.0174085
含め	0.0173987
宏和	0.0173876
アンピシリン・スルバクタム	0.0173826
いわ	0.0173209
[大腸癌]	0.0173088
[セフトリアキソンナトリウム水和物]	0.0172767
接触	0.01727
ＣＰＭ	0.0172433
飯島	0.0172055
発見	0.0171689
[間代性痙攣]	0.0171558
間代	0.0171294
内臓	0.017112
日和見	0.0170881
[転移性脳腫瘍]	0.0170838
訴右	0.0170776
[副腎梗塞副腎萎縮副腎出血]	0.017076
内服薬	0.0170702
圧迫	0.0170219
波多野	0.0170158
行なっ	0.0169493
分野	0.0169393
この	0.0169299
[重症筋無力症]	0.0168771
無力	0.0168771
当初	0.0168762
皿	0.0168431
[脊椎関節症]	0.0168403
伊藤	0.0168361
カテコラミン	0.0168287
ｇｍＬ	0.0168076
八	0.0168007
相対	0.0167848
適応	0.0167192
ＤＬＳＴ	0.0167106
ｍｉｎ	0.0166971
長期間	0.0166689
ミン	0.0166663
[腹膜炎]	0.0166646
ペイン	0.0166187
寿	0.0165743
⑪	0.0165631
実際	0.0165397
田中	0.016533
[異常知覚]	0.0165218
痺痛	0.0165107
しかしながら	0.0164586
十分	0.0164472
マイシン	0.0164417
ＳＶ	0.0164228
転機	0.0164157
三木	0.0164097
濃	0.0163793
澤	0.0163497
留	0.016323
鳥取大学	0.0163099
[高カリウム血症]	0.0163084
岸	0.0162777
[胸膜播種]	0.0162585
当	0.0162583
悪心	0.0162534
血尿	0.0162503
[癌]	0.0162424
[アミトリプチリン]	0.016228
形式	0.0162156
フェンタニル	0.0162095
心拍	0.0162023
小宮	0.0161946
感覚	0.0161832
幹部	0.0161546
[下血]	0.0161302
駿	0.0161222
淳	0.0161198
懸	0.0161136
卓	0.0160537
℃、	0.0159794
年会	0.0159698
肛門	0.0159628
ｍｍ	0.0159331
た	0.0159122
孝行	0.015907
優性	0.0158758
[心筋梗塞]	0.0158733
音	0.0158175
修平	0.0158156
修飾	0.015809
黒崎	0.0158045
[メチルプレドニゾロン]	0.015788
緩やか	0.0157762
頭	0.0157592
初頭	0.0157533
岡山	0.0157387
[脱力感筋脱力]	0.0157184
武士	0.0156972
ささき	0.0156898
[急性膵炎]	0.0156664
ＰＯ	0.0156476
酸	0.0156474
[巨細胞動脈炎]	0.0156221
場	0.015622
航	0.0156163
呼吸	0.0155889
研修	0.0155743
動	0.0155702
∬	0.0155586
ＱＯＬ	0.0155584
味覚	0.0155448
ＥＢＶ	0.0155413
友香	0.0155315
ＭＲＳＡ	0.0155303
毅	0.0155159
Ｃｒ	0.0155013
エタネルセプト	0.0154534
榎本	0.0153841
重	0.0153658
[せん妄]	0.0153602
せん妄	0.0153602
ＮＯ	0.015358
頭痛	0.0153381
冠	0.0153291
胆のう	0.0153285
漸減	0.0153271
隠蔽	0.0153222
[クッシング症候群]	0.0153134
㌍	0.0153082
く	0.015308
示す	0.0152769
[帯状疱疹]	0.0152648
脊髄	0.0152475
把握	0.0152421
ミカファンギン	0.015224
逆行	0.0152191
にかけて	0.0152155
血	0.0152072
ショック	0.0151758
状態	0.0151703
庖疹	0.0151689
[肝内胆管癌]	0.0151608
替え	0.0151562
[結核]	0.0151529
速やか	0.015132
ガス	0.0151265
[シナカルセト]	0.0150766
腫	0.0150617
〉	0.0150557
脳腫瘍	0.0150491
央	0.0150352
アテノロール	0.0150253
軽微	0.0150141
関わる	0.0150045
穎粒	0.0149979
スコア	0.0149949
メ	0.0149681
遺伝	0.0149644
きれ	0.014952
相互	0.0149326
検出	0.0149115
結核	0.0148858
動悸	0.0148717
詳細	0.0148673
単純	0.0148645
㍍、	0.0148336
編集	0.0148333
[ニボルマブ]	0.0148309
共有	0.0148028
Ｃｒｅ	0.0147697
伴っ	0.0147384
[アテノロール]	0.0147256
遭遇	0.0147212
岡村	0.0147116
Ｖｏｌ	0.0147106
洋一	0.0146727
[全身倦怠感]	0.0146724
え	0.0146654
及ぶ	0.0146496
最も	0.0146137
進め	0.0145799
ほど	0.0145533
[紅斑症]	0.0145041
寸	0.0145003
Ｖ	0.0144999
旧	0.0144716
[心筋症]	0.0144641
スタッフ	0.014433
搬	0.0144264
甲	0.0144222
とっ	0.0144069
帰	0.0143881
達也	0.0143874
鑑	0.0143556
膵体	0.0143417
求め	0.0143271
メソトレキセート	0.0143169
ＴＯＰ	0.0143129
▲	0.0143129
性状	0.0143025
ミノ	0.0142976
[ダウノルビシン塩酸塩]	0.0142976
受ける	0.0142936
造	0.0142856
久美	0.0141981
駆	0.0141803
比	0.0141785
C	0.0141782
竹下	0.0141713
土壌	0.0141589
ｓｌＬ	0.0141562
真理子	0.0141389
状	0.014133
広域	0.0141243
後者	0.0141171
検討	0.0140983
肥満	0.0140966
[肥満症]	0.0140966
起床	0.0140852
発赤	0.0140718
茎	0.0140697
[０型尿細管性アシドーシスＤＡＸ−０異常症ＩＭＡｇｅ症候群ＳＦ−０異常症ＴｒｉｐｌｅＡ症候群続発性副腎皮質機能低下症低アルドステロン症低レニン性低アルドステロン症副腎萎縮副腎梗塞副腎出血副腎石灰化症副腎皮質機能低下症副腎皮質機能低下に伴う貧血副腎皮質刺激ホルモン不応症]	0.0140522
達	0.0139877
常に	0.0139845
染色	0.0139747
[トシリズマブ	0.01397
θ	0.0139699
東	0.0139257
良雄	0.0139255
ミオグロビン	0.0139255
萢	0.0139106
漫潤	0.0138918
[下肢浮腫]	0.0138776
上顎	0.0138539
鍵	0.0138465
管	0.0138273
[下痢症排便障害]	0.0138218
軟便	0.0138218
掻痒	0.0138178
書	0.0138096
分裂	0.0137972
前方	0.0137668
病変	0.0137324
[心筋疾患]	0.013694
ベース	0.0136911
[アダリムマブ]	0.0136832
術	0.0136777
[味覚異常]	0.0136568
施行	0.0136442
ＳＵＰＰＬ	0.0136371
たか	0.0136288
転	0.0136238
指摘	0.0136097
西村	0.0136038
同意	0.0135978
[骨髄低形成]	0.0135668
代	0.0135581
リ	0.0135426
〒	0.0135412
根治	0.0135378
[ミダゾラム]	0.0135376
紙	0.013524
初めて	0.0135208
直腸	0.013474
[ＥＢウイルス感染症]	0.0134725
つか	0.0134553
昏睡	0.0134519
合同	0.0134331
Ｓｔａｇｅ	0.0134229
浅田	0.0133947
直接的	0.0133892
正常	0.0133836
弘樹	0.0133787
驚	0.0133695
調律	0.0133668
大分大学	0.0133484
酬	0.0133117
内分泌	0.0133074
轟	0.0132731
武井	0.0132721
貴文	0.0132547
手塚	0.0132547
とも	0.0132533
略	0.0132497
夫婦	0.0132325
でも	0.0132143
サイクル	0.013196
注射	0.0131942
奈良県立医科大学	0.0131887
アムロジピンベシル	0.0131849
それら	0.0131724
中村	0.0131719
蓋	0.0131645
生存	0.0131365
次	0.0131337
班	0.0131046
[シクロホスファミド水和物]	0.0131016
身長	0.0130814
俊	0.0130629
』	0.0130612
動態	0.0130377
栗原	0.013034
頸部	0.0130321
雅	0.0130296
平川	0.0130215
ＭＩＮＯ	0.0129869
ＭＩＢ	0.0129628
安静	0.0129402
ＰＡＳ	0.0129341
[平滑筋腫]	0.01293
難渋	0.0129265
胞性	0.0129203
九州大学	0.0129036
ＧＰ	0.0129022
真弓	0.0129005
[腹水症]	0.0128649
もち	0.0128546
下方	0.0128333
融解	0.0128313
分間	0.012825
高城	0.0128225
力武	0.0128225
再開	0.0128093
目指し	0.0127434
金沢医科大学	0.0127396
∫	0.0127273
[Ｃ型肝炎]	0.0127246
関与	0.0127143
電撃	0.0127115
磯	0.0126973
高める	0.0126858
[不眠症]	0.012672
集落	0.0126459
[カルバペネム系抗生物質]	0.012631
様子	0.0126299
ビーム	0.0126193
ＨＲＰ	0.0126187
い	0.0126116
鉄	0.0126085
大き	0.0125831
夜間	0.0125516
レポート	0.0125512
付属	0.0125271
逸脱	0.0124887
[成人スチル病]	0.0124682
骨	0.0124635
悪寒	0.0124563
先行	0.0124427
発揮	0.0124256
ＯＴ	0.0124137
おき	0.0124018
引き続き	0.0123762
健常	0.0123759
エチゾラム	0.0123759
基づい	0.0123618
につき	0.0123431
深	0.0123395
[メトホルミン塩酸塩]	0.0123355
[上肢痛]	0.0123298
[深在性真菌症]	0.012328
Ｎｏ	0.0123223
[心外膜炎]	0.0123188
卒業	0.0123179
芸	0.0123169
[肩部筋痛]	0.0122741
メトホルミン	0.0122737
民間	0.0122713
躯幹	0.0122683
ＴＢＬＢ	0.0122634
不眠	0.0122574
表皮	0.0122543
里奈	0.012247
魏	0.012231
帆	0.0122226
考案	0.0121944
ＮＰＰＶ	0.0121737
[アザシチジン]	0.0121658
アレルギー性	0.0121304
[羽ばたき振戦]	0.0121267
図っ	0.0120858
乗	0.0120605
高志	0.0120575
赤星	0.0120473
厚生会	0.0120414
桂	0.0120414
木沢	0.0120414
噴霧	0.0120414
越川	0.0120414
リドカインスプレー	0.0120414
バクロフェン	0.0120414
[バクロフェン]	0.0120414
千葉大学	0.011978
近年	0.0119123
淡	0.0119011
中耳炎	0.0118984
過剰	0.0118801
福岡	0.011876
[自己免疫性肝炎]	0.0118752
沼	0.0118709
覚醒	0.0118528
項	0.0118307
松村	0.0118305
偶然	0.0118304
南部	0.0117977
車椅子	0.0117972
Ｃｒｙｐｔｏｃｏｃｃｕｓｎｅｏｆｏｒｍａｎｓ	0.0117913
昌樹	0.0117506
左下	0.0117359
ＳＢＴＡＢＰＣ	0.0117188
バルガンシクロビル	0.0117151
患者	0.0117138
台	0.0116953
土井	0.0116823
[胃消化管間質腫瘍]	0.0116736
℃	0.0116714
現況	0.0116341
本多	0.0116296
[悪寒]	0.0116226
Ｏｇｄｌ	0.011589
大阪市立大学	0.0115872
ＳＳ	0.0115865
克己	0.0115788
竹田	0.0115676
ケタ	0.0115578
[子宮腺筋症]	0.0115429
北陸	0.0115421
戻る	0.0115371
ＰＭ	0.0115333
value	0.0115237
葛	0.0114968
知	0.0114921
前川	0.0114786
変	0.0114771
[肺アスペルギルス症]	0.0114755
[難治性てんかん]	0.011469
[昏睡]	0.0114689
ＣＨＤＦ	0.011449
鷺	0.0114466
人工	0.0114434
も	0.0114367
斉藤	0.0114291
‐	0.0114112
血小板	0.0113854
新潟市民病院	0.0113797
重度	0.0113693
ＴＡＣＥ	0.0113622
よれ	0.0113577
友	0.0113519
輝	0.0113446
漏出	0.0113204
健康	0.011319
ＣＦ	0.0113046
岩永	0.0113019
塩水	0.0112989
㌘	0.0112843
粒	0.0112734
懸念	0.0112678
広島	0.0112425
伸	0.0112153
響	0.011197
團	0.0111957
母子	0.0111865
超え	0.0111818
生物	0.0111751
斎藤	0.0111735
[骨髄機能低下]	0.0111696
栄養	0.0111367
少数	0.0111295
仕事	0.0111178
障	0.0111131
ｇｄＬＨｔ	0.0110568
運動	0.0110376
入室	0.0110323
消失	0.011018
[片麻痺]	0.0110012
協議	0.0109799
乏	0.0109665
陽介	0.0109642
[細菌性肺炎]	0.0109608
七	0.0109431
凄	0.0109206
ロクロニウム	0.0109191
[色素異常症]	0.0109131
菅原	0.0109062
死因	0.0108999
網羅	0.0108993
鉄剤	0.0108991
西岡	0.0108866
[好中球増加症]	0.0108735
嚥	0.0108678
希	0.0108558
発育	0.0108487
挙	0.01084
泌尿器	0.0108156
アバタセプト	0.0108023
㎏	0.010802
⑩	0.0107899
含有	0.0107791
ＭＭＦ	0.0107754
ＦＤＧ	0.0107726
進歩	0.0107685
稀	0.010756
ミダゾラム	0.0107332
滋賀	0.0107264
晋	0.0107254
浩二	0.0107197
本来	0.0106936
日当	0.0106898
[前立腺癌]	0.010649
[胃食道逆流症非びらん性胃食道逆流症]	0.0106472
ＬＨｂ	0.0106406
教	0.0106398
学的	0.010637
ぷ	0.0106173
富ん	0.0106137
英之	0.0106111
北村	0.0106068
[痂皮]	0.0105995
[腫瘤]	0.0105888
食事	0.010587
ＩＴＣ	0.0105765
誌	0.0105716
指導	0.0105713
溝	0.010571
[異物誤嚥]	0.0105689
[アントラサイクリン系抗腫瘍薬]	0.0105621
ＳＧ	0.0105502
聞質	0.010537
ＮＳＡＩＤｓ	0.0104951
前橋	0.010486
松本	0.0104587
竜	0.0104556
飛	0.0104505
喘鳴	0.0104462
[喘鳴]	0.0104462
『	0.0104449
ガイドライン	0.0104198
[冠動脈疾患]	0.0104068
完遂	0.0103784
幅広い	0.0103778
ｎｇｍｌ	0.0103778
[リウマチ性多発筋痛]	0.0103705
ＮＴＴ	0.010365
キャンディン	0.0103441
発展	0.0103289
ＤＩＣ	0.010316
膿汁	0.0102784
記載	0.0102745
[代謝性アシドーシス]	0.0102701
尾上	0.0102695
ア	0.0102671
宏昭	0.0102645
自家	0.0102637
強直	0.0102508
頃	0.01025
耐容	0.0102467
牧野	0.0102119
[アバタセプト]	0.0101907
自発	0.010189
ば	0.0101812
過去	0.0101708
[感染性動脈瘤]	0.0101654
夢	0.0101563
無菌	0.0101512
類縁	0.0101113
バ	0.0101112
勲	0.01008
小松	0.0100609
[項部硬直]	0.0100563
ＷＨＯ	0.0100349
曇	0.0100274
由	0.0100241
遼	0.00999848
[心疾患]	0.00999709
[関節炎]	0.00999553
白神	0.0099665
井上	0.00996411
末端	0.00995931
初旬	0.00995176
灌流	0.00994544
どちら	0.00993177
弥生	0.00993113
心身	0.00992155
借り	0.00991732
想起	0.00991264
現時点	0.00989479
[特発性血小板減少性紫斑病]	0.00989229
周期	0.00986552
疾	0.00986471
嫌気	0.00984229
例日	0.00983716
哲也	0.00983534
議	0.00983281
推定	0.00981257
軸	0.00981111
[リンパ球異常]	0.00980792
スピロノラクトン	0.00978788
設定	0.0097824
修	0.00977952
多く	0.00976289
致死	0.00974544
教訓	0.00973695
[霧視]	0.00973685
部分	0.00972312
平均	0.00971637
湯	0.00968535
会話	0.00966751
リウム	0.00966724
及ん	0.0096669
㌻	0.0096606
博史	0.00964998
醜	0.00964326
なら	0.00961988
丹羽	0.00961307
重大	0.00961172
アンピシリン	0.00960945
根	0.00960596
[高血糖症]	0.00960429
考	0.00960428
かなり	0.00960092
[プロカルシトニン]	0.00959656
序	0.00958385
断片	0.00957356
続く	0.0095703
つき	0.00956876
コーン	0.00954481
抑	0.00953736
罹患	0.00951876
牽引	0.00951593
塾	0.0094934
[腸壊死]	0.00948652
[骨盤内リンパ節転移]	0.00948245
宏之	0.00947442
杉田	0.00946774
減圧	0.00946389
ＰＬＴ	0.00945641
最近	0.0094529
ω	0.00942947
[アムロジピンベシル酸塩]	0.00942841
冨田	0.00942041
代謝	0.00941288
ＣＡ	0.0094063
確保	0.00940049
死	0.0093939
[ＭＲＳＡ感染性心内膜炎亜急性感染性心内膜炎亜急性細菌性心内膜炎オスラー結節感染性心内膜炎急性感染性心内膜炎急性細菌性心内膜炎細菌性心内膜炎遷延性心内膜炎敗血症性心内膜炎連鎖球菌性心内膜炎]	0.0093796
季	0.00936906
増し	0.00935465
[非定型慢性骨髄性白血病慢性骨髄性白血病慢性骨髄性白血病移行期慢性骨髄性白血病急性転化慢性骨髄性白血病慢性期]	0.00935178
にあたり	0.009351
神経痛	0.00934932
長尾	0.00934353
心外	0.00933874
典型	0.00932346
起因	0.00931643
個	0.00930637
[腎盂腎炎]	0.00930422
川上	0.00930389
福岡大学	0.00930275
在	0.00930165
[リステリア症]	0.00929943
算	0.00929611
モノクローナル	0.00928816
入	0.00928337
僅か	0.00927851
入部	0.00927539
泰之	0.0092697
大久保	0.00926044
農	0.00926044
知識	0.00924417
支える	0.0092318
[肺真菌症]	0.00922362
靖	0.00922208
祐子	0.00922131
石灰	0.00921872
宮内	0.00921441
喜	0.00920877
ガンシクロビル	0.00920134
[心停止]	0.00920065
ＣＭＬ	0.00918987
見直し	0.00918975
鱗屑	0.00918295
[鱗屑]	0.00918295
平野	0.0091753
ｘｌＯ	0.00916803
特発	0.00915542
直近	0.00912812
引き起こし	0.00912037
仲川	0.00911311
般	0.00910148
周知	0.00909778
[原発性胆汁性肝硬変]	0.00909583
セロトニン	0.00907419
克彦	0.00907352
[気道狭窄気道閉塞]	0.00906403
篇	0.00905757
チロシンキナーゼ	0.00905143
[チロシンキナーゼ阻害薬]	0.00905143
片山	0.00904423
フィブリン	0.00904216
裂	0.00903829
Ｓｔｉｌｌ	0.00901021
ト	0.00900429
教科書	0.00899845
自律	0.0089964
展開	0.00899317
同薬	0.00899277
金子	0.00899216
アダリムマブ	0.00899097
田畑	0.00898411
電解	0.00897492
墓	0.00897461
上旬	0.00896888
義彦	0.00896368
著名	0.00895466
西川	0.00894519
おく	0.00894102
秀明	0.00894068
温	0.00893197
ｃＴ	0.00892268
[労作時呼吸困難]	0.0089205
年間	0.00891671
Ａｓｐｅｒｇｉｌｌｕｓ	0.00891669
ｍｏｎｏ	0.00889183
ＬＰＴ	0.00889153
[アナフィラキシーショック]	0.00888463
安全	0.00888044
秋田	0.00887728
整復	0.00887072
慎太郎	0.00886393
ｌｙｍｐｈ	0.00886092
蠣	0.0088572
域	0.00885187
進展	0.00884875
ｎｇｍ	0.00882936
[赤血球破砕症候群]	0.00881989
破砕	0.00881989
コルチゾール	0.00881573
味	0.00880352
活動	0.00880202
[移植片対宿主病]	0.00879694
最小限	0.00878201
開腹	0.00878001
広島赤十字・原爆病院	0.00877555
クレアチニン	0.00877339
[頻脈症洞頻脈]	0.00876618
≡	0.00876166
[細菌性髄膜炎]	0.00874861
頸髄	0.00874861
掌	0.00874455
[心電図異常]	0.00874262
錦	0.008741
前駆症状	0.00873081
不適合	0.00871574
顕著	0.00871483
昭彦	0.00871012
制限	0.00868355
決まっ	0.00868177
[薬剤性間質性肺炎]	0.00867209
グロブリン	0.00865994
#ERROR!	0.00865814
シクロボスファミド	0.0086361
[肉芽腫性肝炎]	0.00861343
[閉塞性換気障害]	0.00859073
初	0.00857481
皮質	0.0085506
丑	0.00853346
隼人	0.00853032
敬	0.00850321
ＤＣＴＡ	0.00848124
[シクロスポリン]	0.00847182
木	0.00846691
濃度	0.00846578
[誤嚥性肺炎]	0.00845912
[肺動脈弁狭窄症]	0.00845711
[動悸]	0.00844456
∵	0.00844416
</	0.00843372
Ｐｌｔ	0.00840012
横行	0.00839417
無し	0.00838774
Ａｃｉｎｅｔｏｂａｃｔｅｒ	0.00838133
食欲	0.00837927
[そう痒]	0.00837654
ナトリウム	0.00836493
プリン	0.00835475
中尾	0.00834525
俊太郎	0.00833037
折	0.00830211
里	0.0083001
賢	0.00829724
退室	0.00829596
僥骨	0.00829571
候補	0.00828968
宏	0.00828895
黒沼	0.00828037
脾臓	0.00827566
骨髄腫	0.0082706
暴露	0.00826696
ブドウ	0.00826298
史朗	0.00825223
孤立	0.00823799
桜	0.00822678
推察	0.00821611
巖	0.00821476
憲	0.00821336
織	0.00820142
ジ	0.00819861
基本	0.00817829
[サイトメガロウイルス網膜炎]	0.00817199
[スルバクタム]	0.00816678
矢野	0.00815881
呼ば	0.00814227
[多発性骨髄腫]	0.00814094
Ｃａｎｄｉｄａ	0.00813864
義継	0.00812984
太朗	0.0081136
巳	0.00811123
墨汁	0.00810912
[フルコナゾール]	0.00810912
混濁	0.00810559
真希	0.00808854
金澤	0.0080811
公	0.00807699
志朗	0.00807562
龍	0.00806145
かし	0.00804961
[貧血]	0.0080475
谷	0.00804738
専門	0.00802951
合併症	0.00802637
網	0.00801947
享	0.00801899
卵巣	0.00799948
ＨＰＦ	0.00799756
定量	0.0079924
定義	0.00798526
保険	0.00797874
[フルバスタチンナトリウム]	0.00796766
竹内	0.00796292
レーン	0.00794771
翌	0.00794269
[イレウス]	0.00793482
予想	0.0079334
彩子	0.00793333
タキサン	0.00792016
\	0.00791451
ＶＡＳ	0.00789194
ＣＲＩＳＰＲＣａｓ	0.00788914
乏しい	0.00787586
山川	0.00785871
[膵体部癌]	0.00785511
換算	0.00785185
ＦＬＡＩＲ	0.00784368
ＩｇＥ	0.00783063
Ｐｈ	0.00782909
[ぶどう膜炎]	0.00781856
村田	0.0078142
美紀	0.00781303
[帯状疱疹後神経痛]	0.00780736
問	0.00779579
意向	0.00777672
[脱臼]	0.00777073
母親	0.00776918
纏	0.00775941
レ	0.00775521
バイタル	0.00775411
゜	0.00775029
六	0.00774861
Ｂｅｖａｃｉｚｕｍａｂ	0.00774293
[胃腸管穿孔破裂胃腸管損傷]	0.00773553
すでに	0.00773523
黙	0.0077316
東北大学	0.00771407
ＡＰＴＴ	0.00771203
同時	0.00769199
同定	0.00768226
石原	0.00767391
肋	0.00767288
多重	0.00767281
胃腸	0.00767072
ＢＬＡＭＢ	0.0076704
弾性	0.00766588
臼歯	0.00766257
硫酸	0.00765
申	0.0076485
硬直	0.00763127
岳	0.0076259
トキ	0.00762113
そして	0.00762021
素因	0.00761817
初期	0.00760928
今	0.00760699
対し	0.00760358
￠	0.00757963
残す	0.00756812
ＲＡ	0.00756411
笠原	0.00755668
鋭敏	0.00755533
岡田	0.00755485
永続	0.00754239
野上	0.00753197
[ドネペジル塩酸塩]	0.00753117
広がっ	0.00752635
山本	0.00751924
[カテーテル感染症]	0.00751677
シクロスポリン	0.00750929
不可能	0.00750462
幽門	0.00749279
ＬＴ	0.00747667
黒褐色	0.00747558
少量	0.0074633
[パロモマイシン]	0.00745777
ｊｕｎｃｔｉｏｎａｌｚｏｎｅ	0.00745542
大平	0.00744768
特に	0.00744529
ｌｍｇｄＬ	0.00743953
[発熱]	0.00743562
先生	0.00743368
小泉	0.00743202
上記	0.00742789
茂樹	0.00742759
転帰	0.00741275
たどっ	0.00740824
提案	0.00740141
比べ	0.00740017
呉	0.00740015
徐々に	0.00739696
不整	0.0073908
ｍｍＨｇＨＣＯ	0.00738698
梅毒	0.00737615
偽薬	0.00737615
[アジルサルタン]	0.00737112
そのまま	0.00736325
侑	0.00736324
ボス	0.00736095
前立腺	0.00734915
除外	0.00734025
洋祐	0.00730931
[アドレナリン]	0.007307
黄色	0.00730245
脱臼	0.00729666
指頭	0.00727283
ＬＤＨｌ	0.00724952
モ	0.00724893
優先	0.00724689
富	0.00724386
ｐａｃｌｉｔａｘｅｌ	0.00724172
ＭＩＣ	0.00723719
脚	0.00723635
置い	0.00722373
アントラサイクリン	0.00719664
卜	0.00719203
繧	0.00719137
ＡＤＬ	0.00719036
区域	0.00718888
香	0.00718732
少なく	0.00718705
金原出版	0.00718118
モニター	0.00717882
[髄膜炎]	0.00716713
輪状	0.00716209
[イソフルラン]	0.0071511
取扱い	0.00714489
萩原	0.00714339
連合	0.00713785
優勢	0.00713384
騨	0.00713194
Ｆｏｎｔａｎ	0.00712838
[truncated: 6,092 more rows]
