# Supplementary material for: Identification of Adverse Drug Event–Related Japanese Articles: Natural Language Processing Analysis
Source: JMIR Med Inform. 2020 Nov 27;8(11):e22661. doi: 10.2196/22661 (PMC7732716; doi:10.2196/22661)
Supplement: Multimedia Appendix 3 [file medinform_v8i11e22661_app3.xlsx]

## Sheet: contribution
Feature	Coefficient
中止	1.33273
抑制	1.21016
prev_大腿	1.08983
[リンパ節腫大]	1.08467
強く	1.06109
prev_行い	1.02846
変更	1.02283
post_出現	0.990659
より	0.973197
休	0.951988
数	0.940412
しかし	0.935252
prev_梁	0.934855
乳酸	0.923748
%MEDICINE%	0.920046
アシドーシス	0.902148
Ｇｒａｄｅ	0.894666
長期	0.883902
post_軽快	0.870063
prev_移植	0.857245
post_休	0.855631
[末梢神経障害]	0.844607
死	0.839741
プレガバリン	0.835578
[薬剤性間質性肺炎]	0.834314
post_透析	0.833026
コース	0.826757
post_胸膜	0.825478
メトトレキサート	0.821489
post_ENDTOKEN	0.809532
post_ＷＢＣ	0.809023
下腿	0.808754
prev_培養	0.804975
prev_輸血	0.802173
post_により	0.787793
post_状態	0.785374
有害	0.780761
prev_しかし	0.77247
post_考案	0.769769
post_同日	0.755783
prev_効果	0.755494
増量	0.750299
post_ｄａｙ	0.749651
可能	0.743558
post_にて	0.741298
事象	0.740426
prev_ｑ	0.737551
エピネフリン	0.735388
post_増量	0.734567
post_値	0.733591
post_下腿	0.730648
post_のみ	0.730367
prev_等	0.729034
post_紹介	0.728149
副作用	0.72672
prev_コース	0.72655
ｍｇｄａｙ	0.724416
prev_変化	0.7242
[乳酸アシドーシス]	0.721928
上肢	0.719432
翌日	0.716744
乏しかっ	0.711622
post_[リンパ節腫大]	0.709632
ＶＲＣＺ	0.705968
prev_〈	0.704139
減量	0.701938
皮	0.700995
出現	0.698938
左手	0.698062
[突然死]	0.695968
prev_ｍ	0.688228
臼歯	0.687456
昇	0.686729
post_ｑ	0.685869
post_自宅	0.680273
post_不十分	0.676313
低	0.673792
関連	0.669913
漸減	0.669382
prev_ｄａｙ	0.666503
[メトトレキサート]	0.66607
潜在	0.665186
心	0.665005
prev_ＤＷＩ	0.66331
prev_[多発性血管炎]	0.661573
post_ｍ	0.65819
使用	0.657126
prev_なり	0.656821
post_穿孔	0.651865
血清	0.650038
post_[めまい]	0.648364
prev_ｍｍＨｇ	0.648022
prev_瘍	0.647433
ヒ	0.646313
post_軽度	0.645571
prev_再検	0.644396
本	0.643544
考え	0.642543
内服	0.639224
prev_よう	0.638945
post_抗菌	0.638776
予防	0.638441
アレルギー	0.636403
post_週	0.63486
post_永眠	0.634103
post_[腎機能低下]	0.63218
prev_一時	0.631458
prev_男児	0.630882
post_へ	0.630132
prev_ＣＲＰ	0.62931
prev_自	0.627186
prev_℃	0.624143
prev_胸水	0.622002
prev_再	0.619295
prev_同様	0.613288
prev_粘膜	0.607998
post_Ｓ	0.607628
post_[デノスマブ]	0.606779
prev_退院	0.606146
post_ＭＴＸＬＰＤ	0.605607
prev_[関節リウマチ]	0.603752
prev_のみ	0.603139
ため	0.602976
prev_核分裂	0.602043
post_ｇｒａｄｅ	0.602009
post_それ	0.601939
post_外来	0.597681
結核	0.593811
post_肥厚	0.591592
post_ＡＮＡ	0.58907
prev_調	0.587872
post_隆起	0.586354
両側	0.586089
胸腔	0.585713
ｍ	0.585539
%COMP%	0.584186
post_筋	0.583835
post_デノスマブ	0.582741
困難	0.582585
post_耐性	0.576915
罹病	0.57434
prev_化	0.571391
ヵ月	0.570829
post_[誤嚥性肺炎]	0.570699
post_根治	0.566881
皮下	0.566022
∬	0.563592
[腎機能低下]	0.563591
prev_なる	0.563561
prev_芽	0.563195
prev_導入	0.562363
疹痛	0.562127
prev_持続	0.561302
起こし	0.561148
昏睡	0.558862
prev_ブロック	0.558855
リウマトレックス	0.558229
post_回復	0.558066
prev_染色	0.557504
prev_[セフェム]	0.554924
prev_物	0.55319
にて	0.552759
prev_進	0.552398
処置	0.551365
prev_歳	0.550087
post_[胃穿孔]	0.549874
prev_ｏｘａｌｉｐｌａｔｉｎ	0.548995
超	0.546055
明	0.543168
prev_ながら	0.542561
痙攣	0.542147
おり	0.540779
post_[非器質性過眠症]	0.540425
post_眠気	0.540425
post_効果	0.538874
post_癒着	0.537471
突然	0.536784
post_徴候	0.536107
同日	0.534982
発作	0.534882
post_良好	0.532336
⑪	0.532034
円	0.530492
により	0.530472
post_リンパ	0.530066
prev_[膜性腎症]	0.530028
post_ＥＢＥＲ	0.529846
post_部	0.529111
prev_用	0.526554
post_脾臓	0.525603
prev_[貧血]	0.525588
ＦＵ	0.524786
用	0.524123
post_病変	0.522045
prev_両側	0.521007
中耳炎	0.52052
起因	0.519253
post_グルカン	0.519199
弱	0.518071
post_搬送	0.516686
[発疹]	0.515422
prev_脳	0.515331
prev_ＡＮＡ	0.514851
第	0.514255
prev_剤	0.51417
prev_以上	0.512272
prev_右側	0.512193
post_野菜	0.512098
post_[びまん性大細胞型Ｂ細胞性リンパ腫]	0.511731
post_両側	0.511218
夏	0.510851
[壊死性血管炎]	0.510215
prev_[皮下結節]	0.509773
post_[サイトメガロウイルス感染症]	0.509417
post_乏しい	0.509177
post_生	0.508857
高値	0.508421
prev_病勢	0.508312
毒性	0.507477
prev_ＤＡＰ	0.506964
た	0.506503
その後	0.506032
prev_ｍｃｇ	0.505988
ＧＣＳＥＩＶＩＭ	0.505674
prev_軽快	0.505448
post_小脳	0.505447
post_感覚	0.504174
肺炎	0.503117
再燃	0.502098
prev_に対し	0.501937
prev_判断	0.501416
救命	0.501386
関与	0.501058
post_前回	0.501009
post_めまい	0.500185
prev_局所	0.498721
誘導	0.498653
緊急	0.496166
[高血圧症]	0.495928
post_なかっ	0.495703
prev_伴い	0.494712
縮小	0.494248
post_摘除	0.493265
prev_た	0.493262
post_変形	0.492571
post_術中	0.49071
post_ＵＬ	0.490173
prev_当	0.489536
苦	0.489112
prev_侵襲	0.489086
prev_紅	0.488582
一つ	0.488552
post_抜歯	0.487954
prev_休	0.487279
持続	0.486633
prev_[胸部膿瘍]	0.485634
prev_出現	0.48562
接種	0.485072
prev_ドナー	0.48504
薬剤	0.484825
エタネルセプト	0.484657
prev_[スニチニブ]	0.484196
prev_外用	0.484057
目	0.483911
ＤＴＸＴ	0.483127
Ｍ	0.478612
prev_同意	0.476065
prev_ＭＲＡ	0.475341
post_再び	0.474661
post_栄養	0.474564
併存	0.474465
クラリスロマイシン	0.473991
post_発病	0.47389
post_転院	0.47347
prev_新生	0.473337
post_長期	0.473241
post_骨	0.472729
導入	0.472492
[関節リウマチ]	0.471127
[アナフィラキシーショック]	0.470531
アナフィラキシー	0.470531
prev_ＬＡＭＢ	0.470445
ＭＣＦＧ	0.470394
人	0.470342
prev_メトロニダゾール	0.469188
prev_態	0.468949
post_事象	0.468859
prev_[インスリ]	0.468594
prev_認める	0.467963
アダリムマブ	0.467907
post_ＣＣｒ	0.467502
[アスペルギルス症]	0.467244
進展	0.467157
ｇｒａｄｅ	0.466848
[白質脳症]	0.466138
prev_表面	0.465718
post_[ニューモシスチス肺炎]	0.464999
[潜在性結核感染症]	0.463446
post_だっ	0.461738
prev_診断	0.461356
今回	0.460915
prev_以前	0.460448
一時	0.45991
prev_場合	0.459339
post_]	0.457518
post_[異常触覚異常知覚]	0.457019
post_中止	0.45666
prev_経過	0.456229
post_重要	0.456214
発見	0.455559
prev_毎	0.454291
prev_[胸水貯留]	0.454024
不快	0.45379
セッキシマブ	0.452876
大	0.452652
対処	0.45231
prev_ＣＬＯ	0.452146
アキシチニブ	0.452005
prev_リウマトレックス	0.451724
post_頼	0.450695
prev_につき	0.45057
prev_メトホルミン	0.450473
post_真皮	0.450049
prev_疑う	0.449285
prev_転	0.449147
post_既	0.449029
prev_[発熱]	0.448179
post_増	0.448015
post_剤	0.447967
発汗	0.447671
prev_[紅皮症]	0.447613
post_抗体	0.447601
prev_高値	0.446879
prev_色素	0.446355
post_アキシチニブ	0.445691
prev_総合	0.444187
post_検索	0.44371
Ｒ	0.443668
オキシコンチン	0.443326
[痒疹]	0.442374
post_先行	0.442193
post_[発熱]	0.441306
post_血糖	0.440852
post_制限	0.440776
prev_という	0.440554
梁	0.439896
prev_ｋ	0.439699
post_持続	0.439682
prev_頚	0.438884
post_において	0.438884
感染	0.438871
post_[好中球減少症]	0.43868
prev_尤	0.438381
処方	0.438197
prev_ＬＺＤ	0.438037
post_副作用	0.437921
身体	0.437773
prev_[ショック]	0.437743
prev_神経	0.437422
prev_用量	0.437366
post_次第に	0.43635
post_巣	0.436077
prev_病歴	0.435711
post_[抗核抗体陽性]	0.435474
post_経験	0.435253
prev_振	0.434942
月頃	0.433791
prev_[片麻痺]	0.433213
prev_[カペシタビン]	0.432628
prev_多	0.431935
[セツキシマブ]	0.430974
prev_一部	0.430288
post_局	0.430191
post_ｅＧＦＲ	0.429446
post_レベル	0.429265
影響	0.429247
prev_抜管	0.429023
増殖	0.428821
ながら	0.428468
prev_ｍｇｄａｙＤａｙｌ	0.427993
[めまい]	0.427307
Ｇ	0.425388
post_着	0.425279
post_理由	0.425
prev_大量	0.424548
細菌	0.424543
post_十分	0.424366
prev_抗生	0.423382
アンモニア	0.422854
要因	0.422722
post_一旦	0.422231
post_ＯｉｌＬＰＤ	0.421876
ＭＮＺ	0.421749
prev_ＴＮＦ	0.421348
手	0.419914
prev_ＴＥＩＣ	0.41965
週	0.418451
ｍｃｇ	0.418339
post_心筋	0.418253
卵	0.417887
prev_腰	0.417524
prev_内服	0.417047
prev_沈着	0.416592
沈着	0.416176
post_[アキシチニブ]	0.416094
発疹	0.416046
prev_切り替え	0.41575
prev_脱力	0.415729
prev_切断	0.414093
post_ＪＣＳＩ	0.413875
post_属	0.412937
prev_[肺真菌症]	0.412923
prev_斑	0.412788
prev_ガイド	0.41231
post_造血	0.41219
post_[微熱]	0.411911
post_微熱	0.411911
叢	0.411387
prev_正常	0.410925
post_軽減	0.410766
自覚	0.410561
[転移性肝腫瘍]	0.409907
滲出	0.409809
prev_これ	0.409402
prev_片	0.409376
更に	0.409365
ｓＭＴＸ	0.407486
prev_膀帯	0.40733
post_ｐ	0.406977
post_[腎癌]	0.405966
post_訴	0.405725
prev_通院	0.405382
スニチニブ	0.405166
post_Ｄ	0.405061
prev_中	0.405029
post_測定	0.404426
post_昇	0.404363
prev_テンシロンテスト	0.404167
ＰＲ	0.403966
受診	0.403601
post_メトトレキサート	0.403557
[シナカルセト]	0.40347
post_嚥	0.403449
薬	0.403267
prev_ｍｇｄａｙ	0.402983
post_遺伝子	0.402956
post_平均	0.402901
post_薬剤	0.402815
Ｚ	0.401927
post_入室	0.401566
prev_[luorouracil,leucovorin,irinotecan]	0.4014
prev_目立つ	0.401089
post_身体	0.40088
誘因	0.400797
post_[腸壊死]	0.400642
post_ｍＥｑＬ	0.400625
prev_[トラスツズマブ]	0.400409
[徐脈]	0.399555
ｇｋｇｈ	0.39954
post_胸水	0.399243
[筋炎]	0.39866
ｌ	0.3985
prev_肘	0.398354
くる	0.398082
複雑	0.397807
[エルゴメトリン]	0.397796
過剰	0.397745
prev_サラゾスルファピリジン	0.397661
post_[アバタセプト]	0.396651
prev_病理	0.3965
prev_処方	0.396083
post_非	0.395548
prev_Ｍ	0.395269
面	0.395224
post_ｖ	0.394846
prev_[痂皮]	0.394665
post_[肺癌骨転移胃癌骨転移肝癌骨転移肋骨転移腎癌骨転移乳癌骨転移]	0.394589
結果	0.394374
prev_[セフトリアキソンナトリウム水和物]	0.393014
効果	0.392878
ＬＺＤ	0.392819
prev_期間	0.392677
prev_ＧＣ	0.3917
錠	0.39149
prev_ＦＯＬＦＩＲＩ	0.391343
post_ＰＯＤ	0.390937
考慮	0.390907
ＥＢＶ	0.390685
post_メトホルミン	0.390339
かけ	0.390023
孔	0.389501
post_右手	0.388528
prev_皮	0.388306
post_[メトホルミン塩酸塩]	0.388267
post_ニューモシスチス	0.388077
緩徐	0.38805
[骨髄機能低下]	0.387054
post_型	0.386963
ステロイド	0.386655
ｎｉｖｏｌｕｍａｂ	0.386637
post_液	0.386525
隆起	0.38625
post_必要	0.386161
post_ＤＰＰ	0.386133
post_ｐｐｍ	0.386044
prev_上乗せ	0.385186
post_約	0.385172
丁	0.384379
prev_[関節炎]	0.384093
塞栓	0.38395
[フィルグラスチム]	0.38392
prev_錠	0.383744
prev_メチルプレドニゾロン	0.383273
post_[セフェム]	0.38312
アスペルギルス	0.383045
prev_[重症筋無力症]	0.382922
prev_無力	0.382922
[発熱]	0.382807
post_Ｄｍａｂ	0.38251
児	0.382372
prev_ＳＰＥＣＴ	0.382293
prev_びまん	0.381856
prev_エリブリン	0.381695
挙	0.381457
[好酸球増加症]	0.381383
先行	0.380998
prev_[パズフロキサシンメシル酸塩]	0.380634
prev_ＥｖｅｒｏｌｉｍｕｓＥＶＥ	0.380627
prev_胸膜	0.380545
post_[多発性血管炎]	0.380276
post_湯	0.379382
質	0.378912
prev_左側	0.378896
上昇	0.378868
post_[悪心]	0.378757
Ｄａｙ	0.378244
分離	0.378093
prev_ｍＴＯＲ	0.377974
post_従って	0.377964
[体重増加]	0.377705
なり	0.377675
[好中球減少症]	0.377621
prev_ＰＺＦＸ	0.377285
post_表面	0.377276
prev_Ｕｆｉｂｅｒ	0.377254
post_ＥＴ	0.376984
post_ＣＰＦＧ	0.37684
prev_不能	0.376563
prev_逆	0.376502
prev_黒色	0.376043
上顎	0.375906
疑っ	0.375757
なる	0.3757
prev_替え	0.375309
prev_クリプトコッカス	0.375134
死因	0.374801
post_に対し	0.374286
[ＧＶＨＤ・末梢血幹細胞移植後]	0.373995
prev_[疼痛]	0.373489
prev_ｌｇＧ	0.372951
prev_注意	0.372819
ＴＣＺ	0.372126
外来	0.371967
prev_獲得	0.371415
prev_レベル	0.371084
post_漏	0.371078
prev_診察	0.370993
post_[転移性肺腫瘍骨盤転移骨髄転移肋骨転移骨転移癌]	0.370923
食欲	0.370906
ＰＦ	0.370879
収縮	0.370845
平滑	0.370315
起こす	0.369695
膵炎	0.368826
prev_以後	0.368708
脱力	0.36815
post_ＣＭＶ	0.36794
post_速やか	0.367882
post_壊死	0.367194
post_オキシコンチン	0.366953
ＭＴＸ	0.366779
prev_知ら	0.366772
post_[転移性肝腫瘍]	0.366408
prev_残存	0.366379
prev_思	0.366375
prev_[頻脈症洞頻脈]	0.366312
高血圧	0.366182
ＭＭＦ	0.365875
post_顔面	0.365699
[左心不全]	0.365306
prev_尋	0.365167
prev_ＰＦ	0.364725
prev_ＦＩＳ	0.364528
延期	0.364212
要する	0.364049
prev_氏	0.363953
post_Ａｃｉｎｅｔｏｂａｃｔｅｒ	0.363537
post_ＭＮＺ	0.363288
post_頻	0.36287
post_管内	0.362673
prev_[甲状腺腫]	0.362549
post_[しびれ感]	0.362005
開始	0.361995
伍	0.361336
prev_庖疹	0.361202
prev_後日	0.361115
ＧＶＨＤ	0.360522
post_ＣＥＺ	0.360459
痔	0.360359
post_経過	0.360087
prev_方法	0.360025
好	0.359742
post_[ケトプロフェン]	0.359612
ＬＡＭＢ	0.358729
post_Ｖ	0.358621
付着	0.358575
prev_また	0.358514
ので	0.358506
気分	0.35816
prev_ＥＢＥＲ	0.358116
prev_進展	0.358078
post_注さ	0.358017
prev_期	0.357885
ｈ	0.357698
血縁	0.357637
prev_Ｄａｙ	0.35733
修復	0.356913
prev_[小脳性運動失調症]	0.35688
prev_死亡	0.35678
post_定時	0.356699
prev_胸壁	0.356504
ミエリン	0.35621
post_円	0.355726
[ライエル症候群]	0.355689
prev_[免疫不全]	0.355252
post_ＯＬ	0.355148
prev_Ｎｏｃａｒｄｉａ	0.355147
prev_高度	0.355044
post_注入	0.354949
比べ	0.354283
prev_局面	0.354122
ＭＰＡ	0.354014
可溶性	0.353781
身長	0.353762
prev_同定	0.353662
prev_[発作性心房細動]	0.353377
post_認	0.353281
prev_[右冠動脈]	0.35322
もの	0.353185
増	0.353168
剖検	0.352957
post_工	0.352518
post_ＡＳＴ	0.352481
[セフェム]	0.35239
[胸部膿瘍]	0.352292
post_[脳動脈瘤]	0.352092
内科	0.35201
prev_よく	0.351266
prev_臼歯	0.351227
prev_嘔気	0.350996
ニューモシスチス	0.350629
誘発	0.350577
post_タクロリムス	0.349985
音波	0.349533
[肺癌骨転移胃癌骨転移肝癌骨転移肋骨転移腎癌骨転移乳癌骨転移]	0.349281
prev_Ａｌｂ	0.349268
prev_験	0.349253
に対し	0.34918
口内	0.34911
[口内炎]	0.34911
prev_として	0.348684
post_[トシリズマブ	0.348226
ＳＢＴＡＢＰＣ	0.348156
粘	0.348112
[非器質性過眠症]	0.34783
眠気	0.34783
post_[シナカルセト]	0.347528
末梢	0.347076
特性	0.346975
post_[小脳性運動失調症]	0.346841
prev_ＣＰＮＢＤ	0.346833
post_大して	0.346566
post_鎮静	0.346341
prev_本人	0.346153
[ミオクローヌス]	0.346114
強化	0.346011
post_可能	0.34558
prev_種	0.345568
[痙攣]	0.345158
post_横行	0.345095
prev_ＦＩＧＯ	0.344863
[紅皮症]	0.344804
post_ｇｄＬ	0.344739
[脳炎]	0.344708
prev_略す	0.344465
post_フルベストラント	0.3439
prev_依存	0.343763
prev_肺癌	0.343704
prev_児	0.34369
文献	0.343412
クレアチニン	0.343202
prev_[侵襲性肺アスペルギルス症]	0.342927
おく	0.342898
post_上肢	0.342892
post_[浮腫]	0.342573
[脳症]	0.342463
post_生後	0.342114
大量	0.342066
筋力	0.341844
確定	0.341678
prev_[大腸癌]	0.341291
post_バルガンシクロビル	0.341225
prev_エタネルセプト	0.341045
拮抗	0.341007
投与	0.340832
post_状況	0.340579
prev_リウマチ	0.340035
post_人	0.339996
prev_固定	0.33976
prev_受け	0.339629
prev_提出	0.339581
prev_[カルバペネム系抗生物質]	0.339436
prev_[血管内大細胞型Ｂ細胞性リンパ腫]	0.339048
post_Ｃｒｌｍｇｄｌ	0.339042
post_循環	0.338663
行	0.338365
prev_Ｃａｓｅ	0.338056
post_定期	0.33799
post_ｒｏｏｍａｉｒ	0.33791
prev_[デュロキセチン]	0.337863
prev_デュロキセチン	0.337863
prev_瘤	0.33774
prev_[ビダラビン]	0.337648
prev_罹病	0.336754
post_ｍｍＨｇ	0.336653
〈	0.336291
post_分	0.336279
prev_倒れ	0.335907
開	0.335838
ＭＲＩ	0.335803
掻痒	0.33573
post_Ｇｒａｄｅ	0.335552
[貧血]	0.33553
post_バイタル	0.335237
post_高次	0.335139
prev_ＴＰＦ	0.334045
post_核	0.333791
prev_[血小板減少症]	0.333596
prev_ｆｒ	0.332781
弛緩	0.332622
[膵炎]	0.332578
回転	0.332363
旧	0.332309
投薬	0.33206
post_メン	0.331945
post_レジ	0.331945
post_発見	0.331809
post_ＭＰＯＡＮＣＡ	0.331328
post_造影	0.331106
prev_α	0.330901
prev_腫脹	0.330803
post_ごと	0.330734
掌	0.33009
prev_感	0.329875
post_皿	0.329506
prev_陰影	0.329484
post_[転移性骨腫瘍]	0.329274
貧血	0.329202
post_ＡＤＬ	0.329159
prev_[振戦]	0.329152
紫外線	0.329113
[プロクロルペラジン]	0.329101
初期	0.328941
頼	0.32827
[アキシチニブ]	0.328189
post_乏しかっ	0.328106
prev_全	0.327997
prev_株	0.327937
post_生存	0.3278
prev_不明瞭	0.327511
バクタ	0.327347
硬化	0.32733
post_当年	0.327174
post_腹	0.327029
post_[白質脳症]	0.326855
ｍＰＳＬ	0.326813
post_肝	0.326784
prev_ＩＧＦ	0.326516
[皮下結節]	0.326396
[胃食道逆流症非びらん性胃食道逆流症]	0.326308
prev_Ｆｕｌｖｅｓｔｒａｎｔ	0.326146
巣	0.325367
post_下垂	0.325323
ε	0.324977
post_同様	0.324891
post_ＡＬＴ	0.324724
post_気分	0.324681
prev_[乾燥人フィブリノゲン]	0.324625
蹴	0.323588
[トシリズマブ	0.323276
エキシマライト	0.323262
prev_左手	0.322995
prev_痒疹	0.322803
post_看護	0.322758
』	0.322752
[昏睡]	0.322085
post_[皮膚潰瘍]	0.321658
post_薬剤師	0.321057
prev_ショック	0.32096
post_原発	0.320944
post_ＳｐＯ	0.320727
prev_遷延	0.320595
入	0.320514
[リウマチ性多発筋痛]	0.320183
prev_被	0.320142
[肝機能障害]	0.320041
post_得る	0.319983
警戒	0.319947
顔面	0.319841
post_進言	0.319598
post_弘前大学	0.319151
post_ＧＴＰ	0.319099
prev_[重症熱性血小板減少症候群]	0.319095
prev_[倦怠感]	0.319067
表面	0.319029
ふらつき	0.318787
訴え	0.318728
prev_ｍＰＳＬ	0.318587
post_から	0.318453
prev_[リウマチ性多発筋痛]	0.318056
post_ＰＲ	0.317774
post_病理	0.317732
prev_結果	0.317457
共通	0.317189
post_ＧＣＳＥＩＶＩＭ	0.3171
[リステリア症]	0.317065
充	0.316554
大して	0.316462
区	0.316083
prev_有する	0.315835
prev_透過	0.315676
prev_破裂	0.314936
prev_[赤芽球ろう]	0.314886
】	0.314827
[肺癌]	0.314724
post_局所	0.314285
です	0.314015
prev_アゾール	0.313612
単	0.313424
post_脊椎	0.313409
上記	0.313382
post_更に	0.313339
post_比	0.313183
post_肺炎	0.313073
prev_下腿	0.313059
prev_異常	0.312976
[パズフロキサシンメシル酸塩]	0.312811
post_Ｉ	0.312442
prev_更に	0.312345
prev_あっ	0.312132
prev_="	0.312126
prev_">	0.312126
気胸	0.312111
post_[下肢痛]	0.312049
post_長時間	0.311607
再び	0.311001
prev_範囲	0.31099
ＰＺＦＸ	0.310965
prev_介助	0.310619
ＧＭ	0.310593
ＯｉｌＬＰＤ	0.310453
認識	0.310448
微熱	0.310309
[微熱]	0.310309
post_ＬＨｂ	0.310305
post_不快	0.309939
しまう	0.309844
post_畑	0.309762
prev_上顎	0.309334
prev_橋本	0.309305
prev_ａＮ	0.30921
post_発症	0.309167
prev_皮下	0.309088
prev_赤	0.308983
prev_上下	0.308888
prev_中断	0.30877
post_数	0.308505
post_誤	0.308458
post_診察	0.308387
prev_遠隔	0.307668
prev_ＭＩＮＯ	0.307432
prev_向	0.307355
疾	0.307267
prev_ＧＣＳ	0.307025
腫	0.306839
prev_[癌性リンパ管症]	0.306665
prev_発熱	0.306624
post_白血病	0.306385
産	0.306203
prev_[鼻出血症鼻血]	0.306104
prev_質	0.306008
ＦｌｕＭｅｌＡＴＧ	0.305813
post_⑪	0.305794
prev_ＰＤ	0.305769
漏出	0.305558
post_師	0.305324
prev_ｈ	0.305291
prev_肩	0.305268
prev_熱	0.305209
prev_近傍	0.304886
対	0.304776
[ブロチゾラム]	0.304745
post_皮下	0.304693
post_△	0.304652
post_来し	0.30465
[誤嚥性肺炎]	0.304599
prev_新た	0.304556
生後	0.304493
prev_[シナカルセト]	0.3043
直後	0.303719
に	0.303484
prev_[根尖膿瘍歯槽膿瘍]	0.303483
prev_腫	0.303193
咳	0.30271
[下痢症]	0.302547
ＴＥＮ	0.302277
ＣＰＡＰＰＳ	0.301861
post_直腸	0.301806
post_歳	0.301665
prev_ＦＵ	0.301311
へ	0.301201
prev_検体	0.301167
prev_力	0.301098
prev_信号	0.300916
prev_ｏ	0.300709
自	0.30066
prev_[結節性痒疹]	0.300643
ン	0.300443
prev_複雑	0.300383
prev_痂	0.300243
Ｂ	0.300104
ＩＰＡ	0.299658
[肺部異常陰影]	0.299412
post_選択	0.299357
prev_発見	0.298948
prev_隔	0.29894
徐	0.298911
prev_交換	0.298657
四	0.298468
post_[急性呼吸不全]	0.298205
ＡＮＡ	0.298086
採卵	0.298016
prev_乏しかっ	0.297972
prev_小	0.297878
post_生物	0.297834
prev_ＦＸａ	0.297641
prev_[メトロニダゾール]	0.297617
post_幽門	0.297522
prev_昭和	0.29749
周知	0.297364
替え	0.297088
post_目指し	0.29708
中	0.296906
不	0.29683
過多	0.296728
指	0.296659
post_第	0.296657
関節	0.296428
危険	0.296395
prev_遅れ	0.296315
下腹	0.296245
prev_[喉頭癌]	0.296068
prev_いわゆる	0.295995
post_ＰＦＳ	0.295872
ＥＴ	0.295461
[アドレナリン]	0.295357
post_発汗	0.295267
post_[白血病]	0.295091
prev_作用	0.294981
ｆｒ	0.294888
prev_性状	0.294852
道	0.294583
序	0.294449
[クロピドグレル硫酸塩]	0.294421
post_脳波	0.294278
post_ＣＴＲＸ	0.294048
徴候	0.29389
prev_とか	0.293707
[サイトメガロウイルス網膜炎]	0.293602
ＣＯＰＤ	0.293538
post_Ａｌｂ	0.293393
prev_リング	0.293211
prev_試み	0.293145
遮断	0.293
若干	0.292899
prev_関節	0.292894
prev_併存	0.292753
ＦＮ	0.292639
prev_永眠	0.292215
ＴＰＦ	0.291928
[心筋疾患]	0.291678
prev_躯幹	0.291503
post_鉄	0.291482
post_[眼瞼下垂症]	0.291461
[心胸郭比心胸比]	0.291442
post_っ	0.290921
post_更	0.290865
日和見	0.2908
新生	0.29075
インターフェロン	0.290733
異常	0.290433
post_[サイトメガロウイルス肺炎]	0.290334
prev_劃	0.290132
prev_充	0.290089
いき	0.290011
post_ＰＬＥ	0.289989
post_紅	0.289897
ＤＬＳＴ	0.289548
prev_施行	0.289522
prev_[アバタセプト]	0.289517
[下咽頭癌]	0.289426
prev_感冒	0.289301
post_摘術	0.288871
進	0.288773
Ｅ	0.288475
prev_[肺ムコール症]	0.288447
prev_入院	0.288402
post_昏睡	0.288319
post_やや	0.288039
ＣＹＰ	0.288027
prev_沈	0.287976
服薬	0.287678
post_[気道狭窄気道閉塞]	0.287581
ＣＴＬＡ	0.287526
自律	0.287506
ＬＰ	0.287396
波	0.287396
ｌａｔｅｌｉｎｅ	0.287312
post_[腹膜炎]	0.28711
→	0.287066
prev_ｇｋｇｈ	0.286601
post_ヵ所	0.2865
post_減少	0.286474
prev_遅	0.28645
post_Ｊ	0.286339
一部	0.285936
prev_深部	0.285921
prev_長期	0.285916
post_です	0.28591
prev_有効	0.285626
post_野	0.285604
post_い	0.285587
prev_ド	0.285576
prev_生し	0.285573
[悪心]	0.285488
post_[呼吸麻痺]	0.285355
post_アバタセプト	0.28522
prev_ゾ	0.284943
陰部	0.284875
prev_フェンタニル	0.28463
後半	0.284399
post_神経	0.284254
post_[発疹]	0.283978
[日和見感染]	0.283956
post_[三叉神経痛]	0.283884
post_さらに	0.283629
塩基	0.283591
post_縮小	0.283554
post_ｍＬｍｉｎ	0.283427
prev_Ｇｂａｎｄ	0.283325
post_月頃	0.283286
prev_開始	0.283182
prev_通り	0.283149
post_[シタフロキサシン水和物	0.283113
反射	0.283097
post_傾向	0.282925
prev_起こし	0.282688
ＣＬＯ	0.282678
支持	0.282667
post_乏	0.282525
prev_細	0.282449
テオドール	0.282422
post_計	0.282332
prev_突出	0.282155
[眼瞼下垂症]	0.282097
post_同じ	0.281844
ｍｇｍ	0.281814
prev_まで	0.28155
post_ＤＬＢＣＬ	0.281349
prev_[イトラコナゾール	0.28133
prev_発作	0.281313
による	0.281134
ＢＬＡＭＢ	0.280804
prev_[プロクロルペラジン]	0.280542
[脂質異常症]	0.280503
prev_[緑内障]	0.280379
prev_[結節性多発動脈炎顕微鏡的多発血管炎]	0.280289
post_ヘ	0.280265
prev_ノカルジア	0.280233
圧迫	0.280116
[ドキサゾシンメシル酸塩]	0.280045
[プレドニゾロン]	0.279996
軟膏	0.279908
感覚	0.279867
prev_漱	0.279856
post_行っ	0.279745
prev_気管支	0.279527
post_胃	0.279409
ｄｓＤＮＡ	0.279023
心不全	0.278937
prev_家	0.278935
post_な	0.278884
prev_全体	0.278805
post_ないし	0.278745
prev_[発疹]	0.278677
混合	0.278592
prev_密	0.278516
post_基底	0.278299
含有	0.278171
post_積極	0.278167
prev_思わ	0.278135
前歯	0.278002
post_指	0.277983
筋肉	0.277949
prev_偏	0.277843
prev_又	0.277794
post_式	0.277713
ファクター	0.277586
post_セフェピム	0.2774
ＳＭＡ	0.277366
prev_ＡＢＯ	0.277357
post_ため	0.27726
prev_緑内障	0.277255
post_頭	0.277241
急激	0.277199
構築	0.277136
prev_ｍｅｔｈｏｔｒｅｘａｔｅＭＴＸ	0.276998
腹腔	0.276871
post_エタネルセプト	0.276822
post_会話	0.276815
抗菌	0.276708
prev_警戒	0.276648
ｉｎ	0.276376
ＣＲＰ	0.276356
prev_ＩＰＡ	0.276065
post_外	0.27599
ＩＶＣＹ	0.275984
prev_Ｅ	0.275851
グレード	0.275701
脂質	0.275523
prev_[突出痛]	0.275382
そして	0.275315
post_抜針	0.275158
服用	0.274988
プロクラルペラジン	0.274927
post_[体重増加]	0.274669
prev_近	0.274593
prev_途絶	0.274265
post_試験	0.274161
post_ＮＳＡＩＤｓ	0.274094
post_関係	0.27393
prev_発	0.273848
post_破裂	0.273757
prev_示す	0.273524
よ	0.273112
prev_[ケトプロフェン]	0.273069
post_活性	0.273011
post_[半昏睡]	0.272935
post_ＣＤＩ	0.272909
続き	0.272848
post_ｄ	0.272831
post_[全身性自己免疫疾患]	0.272627
prev_系	0.272423
post_ＣＲＥ	0.272308
総合	0.272264
[オキシコドン]	0.272062
十	0.271992
prev_致命	0.271991
post_能	0.271891
prev_ｇｍｌＨｔ	0.271767
post_追加	0.27162
短期間	0.271574
心拍	0.271397
post_クラリスロマイシン	0.27136
終了	0.271191
post_延期	0.271175
prev_[紅斑症]	0.271157
prev_行動	0.270795
prev_眼瞼	0.27064
prev_[悪性黒色腫]	0.270639
post_共通	0.270616
post_ＣＦ	0.270504
post_有害	0.270007
prev_協力	0.269558
post_尺	0.269386
整形	0.269153
post_胆嚢	0.269114
post_急変	0.268582
post_脱力	0.268513
prev_一定	0.268405
prev_発汗	0.268065
prev_ｎ	0.267794
リツキシマプ	0.267779
post_困難	0.267776
時	0.267641
prev_value	0.267622
せる	0.267503
post_隔	0.267398
prev_ｃＭＯ	0.267258
prev_エコー	0.266888
post_Ｇｂａｎｄ	0.266728
prev_臓器	0.266558
prev_ボリコナゾール	0.266458
post_見守れ	0.266365
prev_貧血	0.266318
等	0.266057
prev_その	0.265938
post_ＧＰ	0.265786
Ｋｉ	0.265743
prev_傷害	0.265721
prev_ある	0.265712
post_降圧	0.265497
ミオクローヌス	0.265438
あり	0.265405
post_[腫瘤]	0.265338
prev_[肝芽腫]	0.265223
胃	0.265201
post_共有	0.265161
prev_よる	0.265127
post_投与	0.264869
[ＨＩＶサイトメガロウイルス感染症]	0.26485
post_いえる	0.264816
スコア	0.264695
prev_ＩＩ	0.264681
post_ＩＧＦ	0.264577
prev_添加	0.264042
鉄剤	0.26403
用量	0.264006
[浮腫]	0.263964
prev_[下腹痛]	0.263843
prev_次第に	0.263829
時点	0.263531
来す	0.26353
prev_[メトホルミン塩酸塩]	0.263372
post_エペロリムスエキセメスタン	0.263292
prev_ｂｅｖａｃｉｚｕｍａｂ	0.263285
post_[癌性リンパ管症]	0.263277
post_とも	0.263246
post_ＩＴＣＺ	0.263024
prev_大腸	0.262977
下肢	0.262969
向	0.262964
prev_ＴＡＭＡ	0.26288
[びまん性大細胞型Ｂ細胞性リンパ腫]	0.262836
経口	0.262782
prev_ＣＰＴ	0.262688
注射	0.26262
post_粘膜	0.262606
アリル	0.262555
prev_ならびに	0.262145
手足	0.261819
post_深部	0.261751
post_塩基	0.261413
prev_保存	0.260912
post_Ａｓｐｅｒｇｉｌｌｕｓ	0.260776
post_ＳＯ	0.260697
病理	0.260488
post_[タクロリムス水和物]	0.260154
post_一部	0.260149
prev_ＣＣＰ	0.259991
post_有意	0.259971
不可逆	0.259959
prev_紹介	0.259847
prev_膨	0.259797
prev_戦	0.259739
prev_下腹部	0.259595
環	0.259527
高く	0.259502
[高アンモニア血症]	0.259498
prev_舌	0.259462
post_[細菌性髄膜炎]	0.259372
prev_座	0.259348
prev_深層	0.259305
post_現在	0.2593
[眼振]	0.259293
prev_へ	0.259186
prev_相互	0.259155
prev_ジソピラミド	0.259115
prev_[ジソピラミド	0.259115
prev_呈する	0.259087
prev_急激	0.258942
prev_後	0.258807
貯留	0.258751
染色	0.258717
post_[関節奇形]	0.258653
prev_奏功	0.258539
prev_[慢性閉塞性肺疾患]	0.258382
post_大学院	0.258344
prev_ｍｇｄｌ	0.258343
post_ドレナージ	0.258195
post_念頭	0.258145
prev_[骨盤転移骨髄転移肋骨転移骨転移癌]	0.25807
遊離	0.258019
調律	0.257969
post_及び	0.257947
prev_[サイトメガロウイルス網膜炎]	0.257933
[多発性血管炎]	0.257887
[ヘパリン系抗凝固薬]	0.25757
post_[皮膚そう痒症]	0.25738
post_続く	0.257159
対症療法	0.256825
post_ｍｇｄ	0.256729
始め	0.256647
post_ＧＣＳＦ	0.25644
[カルバペネム系抗生物質]	0.256145
prev_成功	0.256122
prev_行	0.256057
[下腹痛]	0.255858
post_Ｑ	0.255757
post_収縮	0.255679
post_目	0.255616
定期	0.255503
prev_状態	0.255492
prev_確定	0.255432
中部	0.255349
prev_血漿	0.254847
不明瞭	0.254691
post_全般	0.254476
リウマチ	0.254449
post_ＴＡＭ	0.253999
post_[胸部鼓音胸部音異常胸部摩擦音]	0.25395
prev_強化	0.253936
prev_[腫瘍]	0.253815
結論	0.253717
post_すれ	0.253518
prev_その後	0.25299
prev_学的	0.252883
prev_セフトリアキソン	0.252837
post_[乳癌]	0.252623
肺	0.252505
もつ	0.252428
prev_ＥＣＨＯ	0.252411
post_Ｈ	0.252316
prev_乾性	0.252283
post_特徴	0.252268
[周期性発熱アフタ性口内炎咽頭炎頸部リンパ節炎症候群]	0.252152
[起坐呼吸]	0.252054
要請	0.251972
prev_予想	0.251843
カンジダ	0.251793
post_結核	0.251772
prev_創部	0.251713
至る	0.25154
post_後方	0.251486
下腹部	0.251362
prev_[肺ノカルジア症]	0.251122
prev_不適合	0.250966
post_断定	0.25089
prev_り	0.250853
工	0.25068
prev_ＡＬＫ	0.250669
post_申	0.250661
prev_種々	0.250583
作用	0.250453
空	0.250428
post_[ノカルジア症]	0.250415
座	0.250126
ＭＴＸＬＰＤ	0.250084
post_食事	0.249974
リス	0.249974
テリア	0.249974
post_経口	0.24967
prev_青黒	0.249553
prev_心房	0.249524
post_[エルゴメトリン]	0.249518
ＴＡＭＡ	0.249325
prev_ｔａｃｒｏｌｉｍｕｓ	0.249113
post_左上	0.249096
ＧＣ	0.248922
post_施設	0.248905
prev_有用	0.248869
post_時に	0.24886
リパスジル	0.24885
[スニチニブ]	0.248535
伝染	0.248532
エンドトキシン	0.248455
post_被	0.248137
post_偽	0.247974
以内	0.24771
障害	0.247591
[膜性腎症]	0.247561
post_ステロイドハーフパルス	0.247526
療法	0.24748
post_新た	0.247413
剤	0.247319
師	0.246991
影	0.246989
偏	0.246866
[ミノサイクリン塩酸塩	0.24661
post_検査	0.246527
感	0.246522
鉄	0.246356
post_認め	0.246287
過	0.246282
post_リハビリ	0.246232
prev_目	0.246158
prev_漸減	0.246034
鎮静	0.245972
セフェピム	0.245881
post_施	0.245789
post_切除	0.245679
post_浮腫	0.245636
post_内分泌	0.245481
post_一般	0.245446
軟便	0.24537
[下痢症排便障害]	0.24537
post_[心胸郭比心胸比]	0.245264
post_衛	0.245141
post_Ｃｒ	0.245054
post_セッキシマブ	0.245048
post_ｉｎｇ	0.245028
増加	0.244766
ＤＬＢＣＬ	0.244741
prev_ＯｉｌＬＰＤ	0.244597
post_[シクロホスファミド水和物]	0.244555
post_[非特異性間質性肺炎]	0.244444
prev_プロクラルペラジン	0.244392
広く	0.244126
看護	0.244121
prev_糸状	0.243997
prev_[体重増加]	0.243981
ＥＣ	0.243952
粒	0.243657
眠れ	0.243406
精神	0.243313
post_増え	0.243295
prev_複数	0.243281
post_経時	0.243213
prev_レボフロキサシン	0.243079
ＶＣＺ	0.243057
%%	0.243029
一因	0.243022
脱水	0.243002
上気	0.242945
prev_含有	0.242874
prev_[敗血症性ショック]	0.242855
prev_腓骨	0.242778
prev_上記	0.242637
post_類	0.242389
胸部	0.242189
[腹膜炎]	0.242145
prev_パルス	0.241946
ＭＰ	0.241807
post_講座	0.241798
post_医学	0.241761
prev_掌	0.241618
post_指導	0.241578
prev_腔	0.241476
post_する	0.241476
ビタミン	0.241458
post_ｇｄＬＰｌｔ	0.241457
post_ｕＬＨｂ	0.241457
post_精神病	0.241393
prev_精巣	0.240995
prev_昇	0.24086
prev_白	0.24073
prev_トレミフェン	0.240678
prev_院内	0.240357
[スルバクタム]	0.240213
℃	0.240122
夜間	0.240096
post_合併	0.239998
[脱水症]	0.239882
post_腫瘍	0.239866
post_股関節	0.239765
post_踏まえ	0.2395
実施	0.239351
[ミオクローヌスてんかん]	0.239335
prev_クール	0.239334
循環	0.239317
[痂皮]	0.239076
prev_[湿性咳慢性咳嗽]	0.238938
prev_一	0.238924
prev_当年	0.238898
治癒	0.238712
prev_よ	0.238335
prev_進め	0.238313
[ロペラミド]	0.238267
prev_右手	0.237855
post_ＢＵＮ	0.237578
[咳]	0.237511
万	0.237446
post_空腹	0.237387
カルバマゼピン	0.237341
[カルジオリピン]	0.237341
向かっ	0.237278
救急	0.237248
post_β	0.237241
発病	0.236984
[半昏睡]	0.236778
prev_特異	0.236762
[シクロスポリン]	0.236161
[肺塞栓症]	0.23609
きれ	0.23606
post_[水腎症]	0.235982
prev_ｃａｌ	0.23588
prev_血清	0.235788
prev_産業医科大学	0.235621
prev_横筋	0.235424
post_[縦隔リンパ節腫脹]	0.235419
言動	0.235397
[頚部リンパ節腫脹]	0.235353
才	0.235282
prev_リンパ腫	0.235173
post_置き	0.23487
post_効	0.23476
post_[腓骨骨折]	0.234753
post_脛	0.234753
post_改善	0.234736
prev_[ニボルマブ]	0.234655
prev_構音	0.234651
prev_体温	0.234517
prev_慎	0.234419
塩酸	0.234299
につき	0.234084
prev_優先	0.233978
post_直前	0.233856
耐性	0.233784
下旬	0.233744
[関節炎]	0.233697
念頭	0.233525
prev_状	0.233508
ＳＩＡＤＨ	0.233448
[抗利尿ホルモン不適合分泌症候群]	0.233448
prev_月	0.233247
prev_[移植片対宿主病]	0.233208
post_胸部	0.233185
post_考察	0.233183
prev_今回	0.233153
回	0.233121
肋骨	0.232911
prev_[ドキサゾシンメシル酸塩]	0.232849
ｂｐｍ	0.232654
且	0.23234
post_製剤	0.232287
着	0.23216
post_[腎破裂]	0.232136
prev_ｌ	0.232121
prev_ＤＯＲＯ	0.23203
発熱	0.232017
post_[興奮状態]	0.232011
post_ＩＧＨＣＭＹＣ	0.231837
post_[脳炎]	0.231773
post_ストレス	0.231739
含め	0.2317
prev_値	0.231611
post_[テリスロマイシン]	0.231486
post_解剖	0.231429
prev_北川	0.231241
prev_色	0.231196
post_前面	0.231121
post_潰瘍	0.230909
排泄	0.230821
post_白血球	0.230811
prev_器	0.230806
prev_<	0.230769
post_ＩＶＣＹ	0.23075
prev_美智子	0.230702
prev_流	0.230668
[小脳性運動失調症]	0.230662
[多汗症]	0.230633
消失	0.230498
[皮膚そう痒症]	0.230471
prev_減少	0.230405
post_解毒	0.230387
すすめ	0.230344
prev_ヵ月	0.230311
prev_続発	0.23029
post_掻痒	0.23028
prev_伴っ	0.230232
prev_て	0.230091
post_捻	0.230045
post_[胸水貯留]	0.230021
post_小	0.229849
ｎｇｍｌ	0.229812
post_胆	0.229787
post_年齢	0.229688
post_以後	0.229444
post_要請	0.229429
prev_精	0.229114
post_心	0.229016
post_関わら	0.228991
prev_[構音障害]	0.228967
prev_[浮腫]	0.228923
prev_以降	0.228663
prev_[急性肺炎]	0.228547
prev_[末梢神経障害]	0.228512
耐容	0.228312
prev_平井	0.22819
prev_叢	0.228077
[呼吸促迫呼吸困難]	0.228047
post_蓄積	0.227919
post_ならびに	0.227773
post_[気管支喘息]	0.227615
prev_徐	0.227476
prev_後腹	0.227357
post_髪	0.227157
prev_影	0.22696
prev_破綻	0.2267
post_家族	0.226618
prev_依然	0.226596
prev_工	0.226576
post_下腹	0.226547
post_整	0.226536
prev_概念	0.226384
来し	0.226318
prev_ＰＦＡ	0.226282
post_各	0.226264
ガイド	0.226137
prev_Ｄｍａｂ	0.226095
post_ｍＰＳＬ	0.225969
post_ｍｇｄａｙ	0.22594
post_後半	0.225796
倒れ	0.225762
[シクロホスファミド間歇静注療法]	0.225572
prev_より	0.225572
溝	0.225502
post_歳男	0.225486
post_償孔	0.225437
皮膚	0.225392
補充	0.225349
prev_及ぶ	0.225308
prev_徳	0.225216
prev_エピネフリン	0.224939
prev_られ	0.224895
prev_[間質性肺炎]	0.224843
prev_ＳＭＡ	0.224806
post_[全身性浮腫]	0.224789
prev_[腫瘤]	0.224749
prev_増設	0.224718
prev_想定	0.224681
prev_ＰＰ	0.224537
加療	0.224532
[ホスフルコナゾール]	0.224499
prev_頼	0.224313
post_ｈ	0.22414
prev_黒褐色	0.224061
post_ＴＭ	0.223982
post_Ｘ	0.223855
post_「	0.223754
prev_ガラス	0.223727
prev_スリ	0.223727
prev_[薬剤性間質性肺炎]	0.223649
[呼吸困難呼吸困難発作呼吸促迫]	0.223617
prev_方向	0.22355
壊死	0.223296
それから	0.223271
ｇ	0.22322
post_ず	0.223169
post_ＯｇｄＬ	0.223145
post_[呼吸不全]	0.223024
prev_瞳孔	0.222947
post_失調	0.22288
post_血縁	0.222728
Ｓｔｉｌｌ	0.222576
post_診療	0.222507
[リスペリドン]	0.22249
べき	0.222472
post_外側	0.222357
ず	0.222326
が	0.22229
[薬剤誘発性ループス]	0.222155
ＥＢＥＲ	0.222115
操作	0.222069
プレセデックス	0.222026
[シスタチンC]	0.221773
Ｋ	0.22164
prev_アバタセプト	0.221505
post_創部	0.221463
post_クレアチニン	0.221368
prev_[アモキシシリン水和物]	0.221162
prev_Ｖ	0.221161
いれ	0.221006
prev_日和見	0.220885
post_濃度	0.220677
prev_ａｄｄ	0.220644
為	0.220596
prev_ＰＴＸ	0.220568
で	0.220503
[左室不全]	0.220481
post_大腸	0.220331
prev_[胸部異常陰影]	0.220289
ＩｇＧ	0.220193
prev_胃潰瘍	0.220115
post_コピー	0.220085
post_変化	0.219814
prev_[筋炎]	0.219807
post_沈着	0.219742
prev_点滴	0.219673
post_安定	0.219648
prev_考察	0.219622
post_[腹部不快感]	0.219485
post_ムーコル	0.219319
prev_[共同偏視]	0.219161
post_予想	0.219152
prev_[心疾患]	0.219101
ガ	0.219068
post_経路	0.218918
post_生じる	0.218883
post_フェンタニル	0.218834
post_貯留	0.218517
post_救急	0.218456
prev_精神	0.218327
崩壊	0.218321
prev_有し	0.218303
prev_わずか	0.218223
prev_肺尖	0.218133
prev_屈曲	0.218053
prev_度外	0.218053
prev_超える	0.217916
小脳	0.217711
prev_%%	0.217677
prev_まれ	0.217604
ＣＴＲＸ	0.217441
post_続い	0.217312
prev_ＴＢｉｌｌ	0.217251
prev_壊死	0.217166
prev_[呼吸困難]	0.217089
[メナテトレノン]	0.217036
[成人スチル病]	0.216971
リスペリドン	0.216912
prev_ＭＴＸ	0.216888
prev_下方	0.216866
prev_血管	0.216793
post_痺れ	0.21663
post_[脳血管障害]	0.216515
post_勧め	0.216487
post_エコー	0.216478
post_注意	0.216414
post_[血球貪食症候群]	0.216398
post_食	0.21626
prev_再発	0.216218
post_出血	0.216092
prev_特性	0.21607
prev_[特発性血小板減少性紫斑病]	0.216069
prev_失調	0.215948
post_異常	0.21579
post_留意	0.215789
post_周	0.215675
から	0.215607
ミノサイクリン	0.215342
[ビダラビン]	0.215303
prev_[急性膵炎]	0.21485
post_死亡	0.214838
を	0.214759
prev_セフェピム	0.214691
post_参照	0.214635
prev_肺	0.214415
prev_ＪＦＭＳ	0.214361
post_コラーゲン	0.214216
舌根	0.214131
肋	0.2141
[luorouracil,leucovorin,irinotecan]	0.213995
prev_ペルツズマブ	0.213614
post_室	0.213601
prev_ＴＳ	0.213505
prev_得る	0.213412
post_始	0.213366
Ａｌｂ	0.213361
post_イン	0.213261
prev_湿性	0.212801
post_拒否	0.212744
post_ＮＰＰＶ	0.212733
prev_直下	0.212431
post_体温	0.212274
鏡	0.212253
prev_ｂｐｍ	0.212231
post_特記	0.212015
⑬	0.211915
prev_技術	0.211879
post_[チアノーゼ]	0.211861
劃	0.211711
post_°	0.211635
[ニボルマブ]	0.211616
[気管支喘息発作]	0.21159
エチゾラム	0.211571
フルコナゾール	0.211508
prev_線維	0.21138
post_自	0.21133
post_刺激	0.211317
prev_ｄｏｓｅ	0.211276
prev_腸閉塞	0.211267
至り	0.211206
prev_連続	0.211111
post_ショック	0.211105
prev_穎粒	0.211079
自発	0.210923
[血球貪食症候群]	0.2109
post_ミオクローヌス	0.21046
ｌｇＧ	0.210442
post_[脳症]	0.210402
prev_洗浄液	0.210262
post_[アナフィラキシーショック]	0.210073
post_アナフィラキシー	0.210073
[縫合不全]	0.209952
post_[下顎骨壊死]	0.209836
post_顎骨	0.209836
post_Ａｕｄａｇａｗａｅ	0.209692
prev_分散	0.209668
prev_エネルギー	0.209668
post_考え	0.209498
post_[急性脳症]	0.20946
prev_ＢＡＬ	0.209415
prev_減圧	0.20938
prev_以外	0.209313
発現	0.209228
prev_加え	0.209064
ループス	0.209063
胸壁	0.209053
post_亜	0.209024
[低ナトリウム血症]	0.208928
post_[気胸]	0.208906
セロトニン	0.208868
prev_塗布	0.208564
prev_上肢	0.208488
post_[ループスアンチコアグラント]	0.208462
post_ループスアンチコアグラント	0.208462
噺	0.208397
prev_[腋窩リンパ節転移]	0.20829
prev_敷	0.208198
post_[血便]	0.208136
prev_黄色	0.208113
外	0.207945
精神病	0.207897
post_あり	0.207805
prev_屯	0.207751
験	0.207748
prev_混合	0.207708
post_低い	0.207629
血便	0.207625
推測	0.207271
prev_[胸部大動脈瘤]	0.207199
post_[肝機能障害]	0.207056
prev_[日和見感染]	0.20702
prev_[発赤]	0.206881
post_テガフール	0.206811
post_主	0.206759
post_予後	0.206494
post_価	0.206439
prev_食事	0.2064
post_ｘ	0.206262
prev_顕在	0.206104
聞	0.205928
prev_ｔ	0.205733
prev_体	0.205443
prev_見	0.205394
prev_臥	0.205157
prev_痛み	0.20458
post_[胆管炎]	0.204413
post_特殊	0.204394
prev_[高熱]	0.204343
百	0.204256
post_[股関節痛]	0.204199
prev_露出	0.204185
post_発熱	0.204026
prev_安全	0.203967
post_[肺非結核性抗酸菌症]	0.203885
[労作時呼吸困難]	0.203696
post_伝染	0.203511
post_高	0.203431
post_劇	0.203393
非	0.203325
[腹痛症]	0.203243
チロシンキナーゼ	0.203176
[チロシンキナーゼ阻害薬]	0.203176
Ｇｌｕ	0.203176
prev_発赤	0.20287
post_目立つ	0.202704
post_融合	0.202652
prev_ＯＬ	0.202575
prev_ｎｇｍｌ	0.20253
prev_先行	0.202511
prev_[カルペリチド]	0.202494
prev_肉芽	0.202302
ダイマー	0.20224
prev_紡錘	0.202143
カ月	0.202037
prev_ＤＡＳ	0.202008
post_できる	0.201869
prev_巾	0.201724
post_全身	0.201706
prev_トキシン	0.201684
従って	0.20151
prev_平滑	0.201433
降圧	0.201387
post_投	0.201127
prev_障	0.201079
prev_○	0.201054
食物	0.20097
嚥下	0.200943
post_口内	0.200875
post_[口内炎]	0.200875
prev_[角膜内皮障害角膜疾患角膜症]	0.200832
post_腓骨	0.20082
post_[頻脈症洞頻脈]	0.200703
post_表面積	0.200671
ｍｇｄａｙＤａｙｌ	0.200593
週間	0.200315
prev_Ｄｅ	0.200181
prev_ハイ	0.199974
[バンコマイシン塩酸塩]	0.199971
post_きれ	0.199955
prev_源	0.199903
ＮＨＯ	0.199625
一方	0.199624
つか	0.199525
調査	0.199381
prev_月頃	0.199334
prev_剖検	0.199217
prev_メトトレキサート	0.198998
prev_分離	0.198947
prev_東京	0.198924
prev_[発熱性好中球減少症]	0.198823
prev_[ゴリムマブ]	0.198783
post_喘息	0.198772
post_重	0.198724
post_用語	0.198613
post_脳症	0.198612
prev_胸部	0.198374
[トラスツズマブ]	0.198316
[アザシチジン]	0.198292
[脳腫瘍]	0.198257
prev_無し	0.198216
[血液凝固異常]	0.198193
post_妊娠	0.19819
post_シプロキサン	0.197852
post_[シプロフロキサシン塩酸塩水和物]	0.197852
prev_手術	0.197829
prev_高い	0.197725
post_[肝腫瘍]	0.197722
post_[シロリムス]	0.197705
post_強化	0.197691
ほとんど	0.197642
prev_境界	0.197591
post_ＯＣＴ	0.197363
prev_翌朝	0.197331
prev_少ない	0.197303
prev_可動	0.197288
post_ＣＬ	0.197214
prev_理	0.197208
prev_など	0.197193
prev_点眼	0.197142
傾向	0.197064
prev_[嘔気]	0.197047
post_旧	0.197047
post_時期	0.196957
塗布	0.196806
post_来たし	0.19665
prev_収縮	0.196636
責任	0.196524
prev_非	0.196489
prev_Ｉｌｌ	0.196483
起こり	0.196467
注意深く	0.196328
prev_限り	0.196321
prev_十二指腸	0.196191
上皮	0.196021
prev_リツキシマブ	0.195771
post_男女	0.195686
prev_ＧＩ	0.195541
post_[ホスフルコナゾール]	0.195527
抽出	0.195515
post_[パズフロキサシンメシル酸塩]	0.195512
post_沿っ	0.19541
prev_前回	0.19525
prev_ただ	0.195208
微生物	0.195133
来院	0.19504
post_[アドレナリン]	0.195039
アゾール	0.19497
post_動向	0.194952
ＣＭＶ	0.194812
ＶＴＶＦ	0.194686
prev_[セツキシマブ]	0.194545
[癌性胸水]	0.194455
prev_筋炎	0.194388
post_未満	0.19434
prev_[リンパ腫様肉芽腫症]	0.194227
post_掌	0.194175
prev_ＶＲＣＺ	0.194109
post_血便	0.194076
prev_[肺癌]	0.193908
[腎破裂]	0.193882
prev_カテコールアミン	0.193589
post_すぐ	0.193545
ｐｏｄ	0.193529
post_ＧＯＯ	0.193417
ＣＢＴ	0.193327
prev_[ミオクローヌスてんかん]	0.193146
[truncated: 20,471 more rows]
